# Supplementary material for: 3,3-Dimethyl-cis-9a,13a-diphenyl-2,3,9a,11,12,13a-hexa­hydro-1H-benzo[h][1,4]dioxino[2′,3′:5,6][1,4]dioxino[2,3-f]chromene
Source: Acta Crystallogr Sect E Struct Rep Online. 2013 Aug 31;69(Pt 9):o1487–8. doi: 10.1107/S1600536813023660 (PMC3884479; doi:10.1107/S1600536813023660)
Supplement: Supplementary file 1 [file e-69-o1487-sup1.cif]

##############################################################################
#                                                                            #
# This CIF contains the data in a paper accepted for publication in          #
# Acta Crystallographica Section E. It conforms to the requirements of       #
# Notes for Authors for Acta Crystallographica Section E, and has been       #
# peer reviewed under the auspices of the IUCr Commission on Journals.       #
#                                                                            #
# Full details of the Crystallographic Information File format               #
# are given in the paper "The Crystallographic Information File (CIF):       #
# a New Standard Archive File for Crystallography" by S. R. Hall, F. H.      #
# Allen and I. D. Brown [Acta Cryst. (1991), A47, 655-685].                  #
#                                                                            #
# The current version of the core CIF dictionary is obtainable from          #
# ftp://ftp.iucr.org/pub/cif_core.dic.                                       #
#                                                                            #
# Software is freely available for graphical display of the structure(s)     #
# in this CIF. For information consult the CIF software page                 #
# http://www.iucr.org/resources/cif/software.                                #
#                                                                            #
# This file may be used for bona fide research purposes within the           #
# scientific community so long as proper attribution is given to the journal # 
# article from which it was obtained.                                        #
#                                                                            #
##############################################################################
data_general
_audit_creation_method     SHELXL-97
_journal_date_recd_electronic     2013-08-21
_journal_date_accepted     2013-08-22
_journal_name_full     'Acta Crystallographica, Section E'
_journal_year     2013
_journal_volume     69
_journal_issue      9
_journal_page_first     o1487
_journal_page_last     o1488
_journal_paper_category     QO
_journal_paper_doi     10.1107/S1600536813023660
_journal_coeditor_code     HG5343
_publ_contact_author_name     ' Edward RT Tiekink '
_publ_contact_author_address
;
Department of Chemistry, University of Malaya,
50603 Kuala Lumpur, Malaysia
;
_publ_contact_author_email
;
edward.tiekink@gmail.com
;
_publ_contact_author_fax     ' +60 3 7967 4193 '
_publ_contact_author_phone     ' +60 3 7967 6775 '
_publ_section_title
;\
3,3-Dimethyl-<i>cis</i>-9a,13a-diphenyl-2,3,9a,11,12,13a-hexahydro-1<i>H</i>-\
benzo[<i>h</i>][1,4]dioxino[2',3':5,6][1,4]dioxino[2,3-<i>f</i>]chromene
;
loop_
    _publ_author_name
    _publ_author_footnote
    _publ_author_address
    'Bauer O. Bernardes'
;
Present address: UnED Nova Igua\,cu, CEFET-RJ
(Centro Federal de Educa\,c\~ao Tecnol\'ogica Celso Suckow da Fonseca),
26041-271 Nova Igua\,cu,
RJ, Brazil.
;
;
Departamento de Qu\'imica, Universidade Federal Rural do Rio de Janeiro,
23851-970 Serop\'edica
RJ, Brazil
;
    'Aurelio B. Buarque Ferreira' .
;
Departamento de Qu\'imica, Universidade Federal Rural do Rio de Janeiro,
23851-970 Serop\'edica
RJ, Brazil
;
    'Wardell, James L.'
;
 Additional correspondence author, e-mail: j.wardell@abdn.ac.uk.
;
;
Instituto de Tecnologia em F\'armacos--Farmanguinhos,
Funda\,c\~ao Oswaldo Cruz, 21041-250 Rio de Janeiro, RJ, Brazil
Department of Chemistry, University of Aberdeen, Old Aberdeen AB24 3UE,
Scotland
;
    'Solange M. S. V. Wardell' .
;
CHEMSOL, 1 Harcourt Road, Aberdeen AB15 5NY, Scotland
;
    'Jos\'e C. Netto-Ferreira' .
;
Departamento de Qu\'imica, Universidade Federal Rural do Rio de Janeiro,
23851-970 Serop\'edica
RJ, Brazil
;
    'Tiekink, Edward R. T.' .
;
Department of Chemistry, University of Malaya,
50603 Kuala Lumpur, Malaysia
;
_publ_section_synopsis     .
data_I
_audit_creation_method     SHELXL-97
_chemical_name_systematic
;\
3,3-Dimethyl-<i>cis</i>-9a,13a-diphenyl-2,3,9a,11,12,13a-\
hexahydro-1<i>H</i>-benzo[<i>h</i>][1,4]dioxino[2',3':5,6][1,4]dioxino[2,3-\
<i>f</i>]chromene
;
_chemical_name_common     ?
_chemical_formula_moiety     'C31 H28 O5'
_chemical_formula_sum     'C31 H28 O5'
_chemical_formula_iupac     'C31 H28 O5'
_chemical_formula_weight     480.53
_chemical_melting_point     ?
_symmetry_cell_setting     monoclinic
_symmetry_space_group_name_H-M     'P 21/n'
_symmetry_space_group_name_Hall     '-P 2yn'
loop_
    _symmetry_equiv_pos_as_xyz
    'x, y, z'
    'x+1/2, -y+1/2, z+1/2'
    '-x, -y, -z'
    '-x-1/2, y-1/2, -z-1/2'
_cell_length_a     15.1335(6)
_cell_length_b     9.6048(2)
_cell_length_c     16.9739(6)
_cell_angle_alpha     90.00
_cell_angle_beta     97.3840(10)
_cell_angle_gamma     90.00
_cell_volume     2446.77(14)
_cell_formula_units_Z     4
_cell_measurement_reflns_used     5547
_cell_measurement_theta_min     2.91
_cell_measurement_theta_max     27.48
_cell_measurement_temperature     120(2)
_exptl_crystal_description     slab
_exptl_crystal_colour     colourless
_exptl_crystal_size_max     0.36
_exptl_crystal_size_mid     0.28
_exptl_crystal_size_min     0.07
_exptl_crystal_density_diffrn     1.304
_exptl_crystal_density_meas     ?
_exptl_crystal_density_method     'not measured'
_exptl_crystal_F_000     1016
_exptl_absorpt_coefficient_mu     0.088
_exptl_absorpt_correction_type     multi-scan
_exptl_absorpt_process_details     '(SADABS; Sheldrick, 2003)'
_exptl_absorpt_correction_T_min     0.830837
_exptl_absorpt_correction_T_max     1.000000
_diffrn_ambient_temperature     120(2)
_diffrn_radiation_type     MoK\a
_diffrn_radiation_wavelength     0.71073
_diffrn_radiation_source     'Bruker--Nonius FR591 rotating anode'
_diffrn_radiation_monochromator     'graphite'
_diffrn_measurement_device_type
;
Bruker-Nonius Roper CCD camera on a \k-goniostat
;
_diffrn_measurement_method     '\f & \w scans'
_diffrn_detector_area_resol_mean     9.091
_diffrn_reflns_number     23103
_diffrn_reflns_av_R_equivalents     0.0592
_diffrn_reflns_av_sigmaI/netI     0.0745
_diffrn_reflns_theta_min     3.22
_diffrn_reflns_theta_max     27.41
_diffrn_reflns_theta_full     27.41
_diffrn_measured_fraction_theta_max     0.995
_diffrn_measured_fraction_theta_full     0.995
_diffrn_reflns_limit_h_min     -15
_diffrn_reflns_limit_h_max     19
_diffrn_reflns_limit_k_min     -12
_diffrn_reflns_limit_k_max     12
_diffrn_reflns_limit_l_min     -21
_diffrn_reflns_limit_l_max     21
_refine_special_details
;
Refinement of <i>F</i>^2^ against ALL reflections. The weighted <i>R</i>-factor
<i>wR</i> and goodness of fit <i>S</i> are based on <i>F</i>^2^, conventional
<i>R</i>-factors <i>R</i> are based on <i>F</i>, with <i>F</i> set to zero for
negative <i>F</i>^2^. The threshold expression of <i>F</i>^2^ >
2\s(<i>F</i>^2^) is used only for calculating <i>R</i>-factors(gt) <i>etc</i>.
and is not relevant to the choice of reflections for refinement.
<i>R</i>-factors based on <i>F</i>^2^ are statistically about twice as large
as those based on <i>F</i>, and <i>R</i>- factors based on ALL data will be
even larger.
;
_reflns_number_total     5549
_reflns_number_gt     3390
_reflns_threshold_expression     I>2\s(I)
_refine_ls_structure_factor_coef     Fsqd
_refine_ls_matrix_type     full
_refine_ls_R_factor_all     0.1007
_refine_ls_R_factor_gt     0.0499
_refine_ls_wR_factor_gt     0.1122
_refine_ls_wR_factor_ref     0.1385
_refine_ls_goodness_of_fit_ref     1.015
_refine_ls_restrained_S_all     1.015
_refine_ls_number_reflns     5549
_refine_ls_number_parameters     355
_refine_ls_number_restraints     0
_refine_ls_hydrogen_treatment     constr
_refine_ls_weighting_scheme     calc
_refine_ls_weighting_details
                 'calc w=1/[\s^2^(Fo^2^)+(0.0726P)^2^] where P=(Fo^2^+2Fc^2^)/3'
_atom_sites_solution_hydrogens     geom
_atom_sites_solution_primary     direct
_atom_sites_solution_secondary     difmap
_refine_ls_shift/su_max     0.000
_refine_ls_shift/su_mean     0.000
_refine_diff_density_max     0.253
_refine_diff_density_min     -0.292
_refine_ls_extinction_method     none
_refine_ls_extinction_coef     ?
loop_
    _atom_type_symbol
    _atom_type_description
    _atom_type_scat_dispersion_real
    _atom_type_scat_dispersion_imag
    _atom_type_scat_source
    'C' 'C' 0.0033 0.0016
                         'International Tables Vol C Tables 4.2.6.8 and 6.1.1.4'
    'H' 'H' 0.0000 0.0000
                         'International Tables Vol C Tables 4.2.6.8 and 6.1.1.4'
    'O' 'O' 0.0106 0.0060
                         'International Tables Vol C Tables 4.2.6.8 and 6.1.1.4'
_computing_data_collection     'COLLECT (Hooft, 1998)'
_computing_cell_refinement
                    'DENZO (Otwinowski & Minor, 1997) and COLLECT (Hooft, 1998)'
_computing_data_reduction
                    'DENZO (Otwinowski & Minor, 1997) and COLLECT (Hooft, 1998)'
_computing_structure_solution     'SHELXS97 (Sheldrick, 2008)'
_computing_structure_refinement     'SHELXL97 (Sheldrick, 2008)'
_computing_molecular_graphics
          'ORTEP-3 for Windows (Farrugia, 2012) and DIAMOND (Brandenburg, 2006)'
_computing_publication_material     'publCIF (Westrip, 2010)'
loop_
    _atom_site_type_symbol
    _atom_site_label
    _atom_site_fract_x
    _atom_site_fract_y
    _atom_site_fract_z
    _atom_site_U_iso_or_equiv
    _atom_site_adp_type
    _atom_site_calc_flag
    _atom_site_refinement_flags
    _atom_site_occupancy
    _atom_site_symmetry_multiplicity
    _atom_site_disorder_assembly
    _atom_site_disorder_group
    O O1 0.07265(9) 0.34146(11) 0.23877(7) 0.0227(3) Uani d . 1 1 . .
    O O2 0.17388(8) 0.21646(11) -0.00687(7) 0.0212(3) Uani d . 1 1 . .
    O O3 0.22585(8) -0.04598(11) 0.05583(7) 0.0197(3) Uani d . 1 1 . .
    O O4 0.16943(9) 0.13692(12) -0.13294(7) 0.0241(3) Uani d . 1 1 . .
    O O5 0.10415(8) -0.05976(11) -0.03375(7) 0.0220(3) Uani d . 1 1 . .
    C C2 0.03141(13) 0.46851(17) 0.20263(11) 0.0249(4) Uani d . 1 1 . .
    C C3 0.09216(14) 0.52936(17) 0.14656(11) 0.0272(5) Uani d . 1 1 . .
    H H3A 0.1507 0.5521 0.1769 0.031(5) Uiso calc R 1 1 . .
    H H3B 0.0658 0.6168 0.1232 0.030(5) Uiso calc R 1 1 . .
    C C4 0.10551(14) 0.42770(17) 0.08004(11) 0.0246(4) Uani d . 1 1 . .
    H H4A 0.0510 0.4243 0.0410 0.025(5) Uiso calc R 1 1 . .
    H H4B 0.1555 0.4595 0.0522 0.024(5) Uiso calc R 1 1 . .
    C C4A 0.12557(12) 0.28463(16) 0.11431(10) 0.0188(4) Uani d . 1 1 . .
    C C5 0.18803(12) 0.05363(16) 0.10082(10) 0.0172(4) Uani d . 1 1 . .
    C C6 0.16391(12) 0.18128(17) 0.06989(10) 0.0184(4) Uani d . 1 1 . .
    C C6A 0.17505(12) 0.01886(16) 0.17947(10) 0.0171(4) Uani d . 1 1 . .
    C C7 0.19548(12) -0.11445(17) 0.21269(10) 0.0200(4) Uani d . 1 1 . .
    H H7 0.2207 -0.1834 0.1823 0.013(4) Uiso calc R 1 1 . .
    C C8 0.17912(12) -0.14461(18) 0.28843(10) 0.0231(4) Uani d . 1 1 . .
    H H8 0.1916 -0.2351 0.3095 0.019(5) Uiso calc R 1 1 . .
    C C9 0.14399(13) -0.04266(18) 0.33515(11) 0.0253(5) Uani d . 1 1 . .
    H H9 0.1342 -0.0639 0.3880 0.036(6) Uiso calc R 1 1 . .
    C C10 0.12390(13) 0.08757(17) 0.30443(10) 0.0216(4) Uani d . 1 1 . .
    H H10 0.1010 0.1562 0.3366 0.031(5) Uiso calc R 1 1 . .
    C C10A 0.13687(12) 0.12094(17) 0.22567(10) 0.0181(4) Uani d . 1 1 . .
    C C10B 0.11111(12) 0.25221(17) 0.19031(10) 0.0184(4) Uani d . 1 1 . .
    C C11 0.02511(16) 0.56118(19) 0.27419(12) 0.0355(5) Uani d . 1 1 . .
    H H11A 0.0849 0.5773 0.3023 0.046(7) Uiso calc R 1 1 . .
    H H11B -0.0118 0.5156 0.3100 0.035(6) Uiso calc R 1 1 . .
    H H11C -0.0018 0.6504 0.2564 0.046(6) Uiso calc R 1 1 . .
    C C12 -0.06075(14) 0.4327(2) 0.16053(13) 0.0343(5) Uani d . 1 1 . .
    H H12A -0.0552 0.3644 0.1185 0.045(6) Uiso calc R 1 1 . .
    H H12B -0.0893 0.5172 0.1371 0.040(6) Uiso calc R 1 1 . .
    H H12C -0.0971 0.3933 0.1989 0.033(6) Uiso calc R 1 1 . .
    C C13 0.21410(13) 0.11661(18) -0.05551(10) 0.0207(4) Uani d . 1 1 . .
    C C14 0.07502(13) 0.10801(18) -0.13920(11) 0.0267(5) Uani d . 1 1 . .
    H H14A 0.0477 0.1202 -0.1950 0.026(5) Uiso calc R 1 1 . .
    H H14B 0.0464 0.1745 -0.1058 0.034(5) Uiso calc R 1 1 . .
    C C15 0.05956(14) -0.03797(18) -0.11270(11) 0.0256(5) Uani d . 1 1 . .
    H H15A -0.0051 -0.0544 -0.1136 0.031(5) Uiso calc R 1 1 . .
    H H15B 0.0823 -0.1049 -0.1496 0.022(5) Uiso calc R 1 1 . .
    C C16 0.19741(12) -0.03490(17) -0.02661(10) 0.0193(4) Uani d . 1 1 . .
    C C17 0.31092(13) 0.15683(17) -0.05503(10) 0.0220(4) Uani d . 1 1 . .
    C C18 0.37148(16) 0.1396(3) 0.01208(12) 0.0485(7) Uani d . 1 1 . .
    H H18 0.3530 0.0973 0.0578 0.069(8) Uiso calc R 1 1 . .
    C C19 0.45920(16) 0.1832(3) 0.01376(13) 0.0561(7) Uani d . 1 1 . .
    H H19 0.5001 0.1697 0.0605 0.082(9) Uiso calc R 1 1 . .
    C C20 0.48716(16) 0.2452(2) -0.05084(13) 0.0407(6) Uani d . 1 1 . .
    H H20 0.5471 0.2755 -0.0494 0.053(7) Uiso calc R 1 1 . .
    C C21 0.42738(15) 0.2634(2) -0.11828(14) 0.0427(6) Uani d . 1 1 . .
    H H21 0.4464 0.3058 -0.1638 0.048(6) Uiso calc R 1 1 . .
    C C22 0.33982(14) 0.2206(2) -0.12029(13) 0.0341(5) Uani d . 1 1 . .
    H H22 0.2991 0.2351 -0.1670 0.050(7) Uiso calc R 1 1 . .
    C C23 0.24471(13) -0.15056(17) -0.06662(10) 0.0216(4) Uani d . 1 1 . .
    C C24 0.27317(14) -0.13653(19) -0.14065(11) 0.0285(5) Uani d . 1 1 . .
    H H24 0.2670 -0.0496 -0.1674 0.042(6) Uiso calc R 1 1 . .
    C C25 0.31066(14) -0.2488(2) -0.17594(12) 0.0321(5) Uani d . 1 1 . .
    H H25 0.3301 -0.2380 -0.2266 0.045(6) Uiso calc R 1 1 . .
    C C26 0.31977(15) -0.3756(2) -0.13795(12) 0.0345(5) Uani d . 1 1 . .
    H H26 0.3456 -0.4520 -0.1622 0.038(6) Uiso calc R 1 1 . .
    C C27 0.29106(15) -0.3912(2) -0.06409(12) 0.0351(5) Uani d . 1 1 . .
    H H27 0.2971 -0.4786 -0.0377 0.037(6) Uiso calc R 1 1 . .
    C C28 0.25370(13) -0.28000(18) -0.02881(12) 0.0282(5) Uani d . 1 1 . .
    H H28 0.2339 -0.2916 0.0217 0.031(5) Uiso calc R 1 1 . .
loop_
    _atom_site_aniso_label
    _atom_site_aniso_U_11
    _atom_site_aniso_U_22
    _atom_site_aniso_U_33
    _atom_site_aniso_U_12
    _atom_site_aniso_U_13
    _atom_site_aniso_U_23
    O1 0.0249(8) 0.0204(6) 0.0237(7) 0.0053(5) 0.0061(6) -0.0014(5)
    O2 0.0252(8) 0.0203(6) 0.0191(7) 0.0007(5) 0.0068(6) 0.0029(5)
    O3 0.0209(8) 0.0211(6) 0.0173(6) 0.0028(5) 0.0035(5) -0.0014(5)
    O4 0.0229(8) 0.0300(7) 0.0189(7) -0.0040(5) 0.0003(6) 0.0026(5)
    O5 0.0152(7) 0.0267(6) 0.0234(7) -0.0026(5) -0.0002(6) 0.0017(5)
    C2 0.0244(12) 0.0183(9) 0.0323(11) 0.0036(8) 0.0051(9) -0.0006(8)
    C3 0.0301(12) 0.0177(9) 0.0344(11) 0.0019(8) 0.0058(10) 0.0010(8)
    C4 0.0273(12) 0.0212(9) 0.0260(10) 0.0019(8) 0.0056(9) 0.0024(8)
    C4A 0.0154(10) 0.0187(9) 0.0220(10) -0.0021(7) 0.0007(8) 0.0016(7)
    C5 0.0141(10) 0.0186(9) 0.0191(9) 0.0001(7) 0.0024(8) -0.0031(7)
    C6 0.0156(10) 0.0229(9) 0.0169(9) -0.0050(7) 0.0029(8) 0.0002(7)
    C6A 0.0132(10) 0.0186(8) 0.0189(9) -0.0028(7) 0.0001(8) 0.0009(7)
    C7 0.0170(11) 0.0191(9) 0.0233(10) 0.0008(7) 0.0003(8) -0.0004(7)
    C8 0.0186(11) 0.0246(10) 0.0251(10) 0.0022(8) -0.0007(8) 0.0064(8)
    C9 0.0229(12) 0.0327(11) 0.0208(10) 0.0005(8) 0.0044(9) 0.0051(8)
    C10 0.0194(11) 0.0250(9) 0.0210(10) 0.0006(8) 0.0044(8) -0.0020(8)
    C10A 0.0138(10) 0.0213(9) 0.0190(9) -0.0019(7) 0.0010(8) -0.0007(7)
    C10B 0.0135(10) 0.0201(8) 0.0213(10) -0.0004(7) 0.0011(8) -0.0031(7)
    C11 0.0412(15) 0.0277(11) 0.0398(13) 0.0035(10) 0.0137(11) -0.0045(9)
    C12 0.0246(13) 0.0333(11) 0.0444(13) 0.0052(9) 0.0025(10) 0.0053(10)
    C13 0.0203(11) 0.0269(9) 0.0154(9) -0.0005(8) 0.0048(8) -0.0017(7)
    C14 0.0211(12) 0.0299(10) 0.0272(11) -0.0021(8) -0.0042(9) 0.0037(8)
    C15 0.0205(12) 0.0304(10) 0.0237(10) -0.0015(8) -0.0049(9) 0.0001(8)
    C16 0.0164(11) 0.0257(9) 0.0156(9) -0.0034(7) 0.0012(8) 0.0000(7)
    C17 0.0204(11) 0.0238(9) 0.0225(10) -0.0036(8) 0.0057(9) -0.0035(7)
    C18 0.0318(15) 0.0891(18) 0.0237(12) -0.0267(13) 0.0000(11) 0.0119(11)
    C19 0.0288(15) 0.110(2) 0.0274(13) -0.0285(14) -0.0049(11) 0.0131(13)
    C20 0.0234(13) 0.0611(14) 0.0387(13) -0.0159(11) 0.0079(11) -0.0002(11)
    C21 0.0281(14) 0.0603(14) 0.0405(14) -0.0078(11) 0.0072(11) 0.0179(11)
    C22 0.0230(12) 0.0445(12) 0.0344(12) -0.0028(9) 0.0027(10) 0.0121(9)
    C23 0.0171(11) 0.0250(10) 0.0222(10) -0.0012(8) 0.0005(8) -0.0057(7)
    C24 0.0295(13) 0.0298(10) 0.0262(11) -0.0041(9) 0.0033(9) -0.0061(8)
    C25 0.0295(13) 0.0384(12) 0.0295(12) -0.0050(9) 0.0081(10) -0.0128(9)
    C26 0.0334(13) 0.0337(11) 0.0358(12) 0.0060(9) 0.0021(10) -0.0154(9)
    C27 0.0420(15) 0.0278(11) 0.0347(12) 0.0109(9) 0.0014(11) -0.0049(9)
    C28 0.0290(13) 0.0303(11) 0.0250(11) 0.0032(8) 0.0028(9) -0.0037(8)
_geom_special_details
;
All s.u.'s (except the s.u. in the dihedral angle between two l.s. planes) are
estimated using the full covariance matrix. The cell s.u.'s are taken into
account individually in the estimation of s.u.'s in distances, angles and
torsion angles; correlations between s.u.'s in cell parameters are only used
when they are defined by crystal symmetry. An approximate (isotropic)
treatment of cell s.u.'s is used for estimating s.u.'s involving l.s. planes.
;
loop_
    _geom_bond_atom_site_label_1
    _geom_bond_atom_site_label_2
    _geom_bond_site_symmetry_2
    _geom_bond_distance
    _geom_bond_publ_flag
    O1 C10B . 1.369(2) ?
    O1 C2 . 1.468(2) ?
    O2 C6 . 1.373(2) ?
    O2 C13 . 1.449(2) ?
    O3 C5 . 1.3923(19) ?
    O3 C16 . 1.414(2) ?
    O4 C13 . 1.412(2) ?
    O4 C14 . 1.446(2) ?
    O5 C16 . 1.421(2) ?
    O5 C15 . 1.436(2) ?
    C2 C11 . 1.519(3) ?
    C2 C12 . 1.523(3) ?
    C2 C3 . 1.522(3) ?
    C3 C4 . 1.526(2) ?
    C3 H3A . 0.9900 ?
    C3 H3B . 0.9900 ?
    C4 C4A . 1.508(2) ?
    C4 H4A . 0.9900 ?
    C4 H4B . 0.9900 ?
    C4A C10B . 1.372(2) ?
    C4A C6 . 1.415(2) ?
    C5 C6 . 1.365(2) ?
    C5 C6A . 1.414(2) ?
    C6A C7 . 1.417(2) ?
    C6A C10A . 1.424(2) ?
    C7 C8 . 1.371(2) ?
    C7 H7 . 0.9500 ?
    C8 C9 . 1.407(2) ?
    C8 H8 . 0.9500 ?
    C9 C10 . 1.374(2) ?
    C9 H9 . 0.9500 ?
    C10 C10A . 1.413(2) ?
    C10 H10 . 0.9500 ?
    C10A C10B . 1.429(2) ?
    C11 H11A . 0.9800 ?
    C11 H11B . 0.9800 ?
    C11 H11C . 0.9800 ?
    C12 H12A . 0.9800 ?
    C12 H12B . 0.9800 ?
    C12 H12C . 0.9800 ?
    C13 C17 . 1.514(3) ?
    C13 C16 . 1.567(2) ?
    C14 C15 . 1.500(2) ?
    C14 H14A . 0.9900 ?
    C14 H14B . 0.9900 ?
    C15 H15A . 0.9900 ?
    C15 H15B . 0.9900 ?
    C16 C23 . 1.527(2) ?
    C17 C18 . 1.377(3) ?
    C17 C22 . 1.385(3) ?
    C18 C19 . 1.389(3) ?
    C18 H18 . 0.9500 ?
    C19 C20 . 1.362(3) ?
    C19 H19 . 0.9500 ?
    C20 C21 . 1.376(3) ?
    C20 H20 . 0.9500 ?
    C21 C22 . 1.384(3) ?
    C21 H21 . 0.9500 ?
    C22 H22 . 0.9500 ?
    C23 C24 . 1.386(3) ?
    C23 C28 . 1.398(3) ?
    C24 C25 . 1.390(3) ?
    C24 H24 . 0.9500 ?
    C25 C26 . 1.376(3) ?
    C25 H25 . 0.9500 ?
    C26 C27 . 1.387(3) ?
    C26 H26 . 0.9500 ?
    C27 C28 . 1.381(3) ?
    C27 H27 . 0.9500 ?
    C28 H28 . 0.9500 ?
loop_
    _geom_angle_atom_site_label_1
    _geom_angle_atom_site_label_2
    _geom_angle_atom_site_label_3
    _geom_angle_site_symmetry_1
    _geom_angle_site_symmetry_3
    _geom_angle
    _geom_angle_publ_flag
    C10B O1 C2 . . 117.40(13) ?
    C6 O2 C13 . . 118.89(12) ?
    C5 O3 C16 . . 113.37(12) ?
    C13 O4 C14 . . 113.10(13) ?
    C16 O5 C15 . . 113.43(13) ?
    O1 C2 C11 . . 102.70(15) ?
    O1 C2 C12 . . 108.83(14) ?
    C11 C2 C12 . . 111.10(17) ?
    O1 C2 C3 . . 108.77(15) ?
    C11 C2 C3 . . 112.34(15) ?
    C12 C2 C3 . . 112.56(17) ?
    C2 C3 C4 . . 111.41(15) ?
    C2 C3 H3A . . 109.3 ?
    C4 C3 H3A . . 109.3 ?
    C2 C3 H3B . . 109.3 ?
    C4 C3 H3B . . 109.3 ?
    H3A C3 H3B . . 108.0 ?
    C4A C4 C3 . . 109.69(15) ?
    C4A C4 H4A . . 109.7 ?
    C3 C4 H4A . . 109.7 ?
    C4A C4 H4B . . 109.7 ?
    C3 C4 H4B . . 109.7 ?
    H4A C4 H4B . . 108.2 ?
    C10B C4A C6 . . 117.89(15) ?
    C10B C4A C4 . . 121.41(15) ?
    C6 C4A C4 . . 120.64(15) ?
    C6 C5 O3 . . 120.98(15) ?
    C6 C5 C6A . . 120.83(15) ?
    O3 C5 C6A . . 118.18(14) ?
    C5 C6 O2 . . 121.97(15) ?
    C5 C6 C4A . . 122.20(15) ?
    O2 C6 C4A . . 115.82(14) ?
    C5 C6A C7 . . 122.64(15) ?
    C5 C6A C10A . . 118.22(15) ?
    C7 C6A C10A . . 119.10(15) ?
    C8 C7 C6A . . 120.50(16) ?
    C8 C7 H7 . . 119.7 ?
    C6A C7 H7 . . 119.7 ?
    C7 C8 C9 . . 120.56(16) ?
    C7 C8 H8 . . 119.7 ?
    C9 C8 H8 . . 119.7 ?
    C10 C9 C8 . . 120.06(16) ?
    C10 C9 H9 . . 120.0 ?
    C8 C9 H9 . . 120.0 ?
    C9 C10 C10A . . 120.97(16) ?
    C9 C10 H10 . . 119.5 ?
    C10A C10 H10 . . 119.5 ?
    C10 C10A C6A . . 118.73(15) ?
    C10 C10A C10B . . 122.27(15) ?
    C6A C10A C10B . . 118.98(15) ?
    O1 C10B C4A . . 123.68(15) ?
    O1 C10B C10A . . 114.48(14) ?
    C4A C10B C10A . . 121.83(15) ?
    C2 C11 H11A . . 109.5 ?
    C2 C11 H11B . . 109.5 ?
    H11A C11 H11B . . 109.5 ?
    C2 C11 H11C . . 109.5 ?
    H11A C11 H11C . . 109.5 ?
    H11B C11 H11C . . 109.5 ?
    C2 C12 H12A . . 109.5 ?
    C2 C12 H12B . . 109.5 ?
    H12A C12 H12B . . 109.5 ?
    C2 C12 H12C . . 109.5 ?
    H12A C12 H12C . . 109.5 ?
    H12B C12 H12C . . 109.5 ?
    O4 C13 O2 . . 104.65(13) ?
    O4 C13 C17 . . 108.48(14) ?
    O2 C13 C17 . . 107.76(13) ?
    O4 C13 C16 . . 110.04(13) ?
    O2 C13 C16 . . 109.86(13) ?
    C17 C13 C16 . . 115.48(15) ?
    O4 C14 C15 . . 110.38(15) ?
    O4 C14 H14A . . 109.6 ?
    C15 C14 H14A . . 109.6 ?
    O4 C14 H14B . . 109.6 ?
    C15 C14 H14B . . 109.6 ?
    H14A C14 H14B . . 108.1 ?
    O5 C15 C14 . . 110.08(14) ?
    O5 C15 H15A . . 109.6 ?
    C14 C15 H15A . . 109.6 ?
    O5 C15 H15B . . 109.6 ?
    C14 C15 H15B . . 109.6 ?
    H15A C15 H15B . . 108.2 ?
    O3 C16 O5 . . 104.15(13) ?
    O3 C16 C23 . . 106.55(13) ?
    O5 C16 C23 . . 110.91(13) ?
    O3 C16 C13 . . 109.81(13) ?
    O5 C16 C13 . . 109.13(14) ?
    C23 C16 C13 . . 115.64(14) ?
    C18 C17 C22 . . 118.01(18) ?
    C18 C17 C13 . . 120.96(16) ?
    C22 C17 C13 . . 120.89(17) ?
    C17 C18 C19 . . 120.9(2) ?
    C17 C18 H18 . . 119.6 ?
    C19 C18 H18 . . 119.6 ?
    C20 C19 C18 . . 120.7(2) ?
    C20 C19 H19 . . 119.7 ?
    C18 C19 H19 . . 119.7 ?
    C19 C20 C21 . . 119.1(2) ?
    C19 C20 H20 . . 120.5 ?
    C21 C20 H20 . . 120.5 ?
    C20 C21 C22 . . 120.5(2) ?
    C20 C21 H21 . . 119.7 ?
    C22 C21 H21 . . 119.7 ?
    C21 C22 C17 . . 120.8(2) ?
    C21 C22 H22 . . 119.6 ?
    C17 C22 H22 . . 119.6 ?
    C24 C23 C28 . . 118.65(16) ?
    C24 C23 C16 . . 123.39(16) ?
    C28 C23 C16 . . 117.79(16) ?
    C23 C24 C25 . . 120.46(18) ?
    C23 C24 H24 . . 119.8 ?
    C25 C24 H24 . . 119.8 ?
    C26 C25 C24 . . 120.42(19) ?
    C26 C25 H25 . . 119.8 ?
    C24 C25 H25 . . 119.8 ?
    C25 C26 C27 . . 119.69(18) ?
    C25 C26 H26 . . 120.2 ?
    C27 C26 H26 . . 120.2 ?
    C28 C27 C26 . . 120.10(19) ?
    C28 C27 H27 . . 119.9 ?
    C26 C27 H27 . . 119.9 ?
    C27 C28 C23 . . 120.67(18) ?
    C27 C28 H28 . . 119.7 ?
    C23 C28 H28 . . 119.7 ?
loop_
    _geom_torsion_atom_site_label_1
    _geom_torsion_atom_site_label_2
    _geom_torsion_atom_site_label_3
    _geom_torsion_atom_site_label_4
    _geom_torsion_site_symmetry_1
    _geom_torsion_site_symmetry_2
    _geom_torsion_site_symmetry_3
    _geom_torsion_site_symmetry_4
    _geom_torsion
    _geom_torsion_publ_flag
    C10B O1 C2 C11 . . . . -161.60(15) ?
    C10B O1 C2 C12 . . . . 80.58(19) ?
    C10B O1 C2 C3 . . . . -42.4(2) ?
    O1 C2 C3 C4 . . . . 60.8(2) ?
    C11 C2 C3 C4 . . . . 173.82(16) ?
    C12 C2 C3 C4 . . . . -59.9(2) ?
    C2 C3 C4 C4A . . . . -46.2(2) ?
    C3 C4 C4A C10B . . . . 14.3(2) ?
    C3 C4 C4A C6 . . . . -162.79(17) ?
    C16 O3 C5 C6 . . . . -29.5(2) ?
    C16 O3 C5 C6A . . . . 150.33(15) ?
    O3 C5 C6 O2 . . . . 1.4(3) ?
    C6A C5 C6 O2 . . . . -178.46(16) ?
    O3 C5 C6 C4A . . . . -179.82(16) ?
    C6A C5 C6 C4A . . . . 0.3(3) ?
    C13 O2 C6 C5 . . . . -2.2(2) ?
    C13 O2 C6 C4A . . . . 178.95(15) ?
    C10B C4A C6 C5 . . . . -1.3(3) ?
    C4 C4A C6 C5 . . . . 175.85(17) ?
    C10B C4A C6 O2 . . . . 177.52(16) ?
    C4 C4A C6 O2 . . . . -5.3(2) ?
    C6 C5 C6A C7 . . . . 177.14(17) ?
    O3 C5 C6A C7 . . . . -2.7(3) ?
    C6 C5 C6A C10A . . . . -0.5(3) ?
    O3 C5 C6A C10A . . . . 179.63(15) ?
    C5 C6A C7 C8 . . . . -177.93(18) ?
    C10A C6A C7 C8 . . . . -0.3(3) ?
    C6A C7 C8 C9 . . . . -1.7(3) ?
    C7 C8 C9 C10 . . . . 1.5(3) ?
    C8 C9 C10 C10A . . . . 0.8(3) ?
    C9 C10 C10A C6A . . . . -2.8(3) ?
    C9 C10 C10A C10B . . . . 175.73(17) ?
    C5 C6A C10A C10 . . . . -179.76(16) ?
    C7 C6A C10A C10 . . . . 2.5(3) ?
    C5 C6A C10A C10B . . . . 1.7(2) ?
    C7 C6A C10A C10B . . . . -176.06(16) ?
    C2 O1 C10B C4A . . . . 10.7(2) ?
    C2 O1 C10B C10A . . . . -170.26(15) ?
    C6 C4A C10B O1 . . . . -178.42(16) ?
    C4 C4A C10B O1 . . . . 4.4(3) ?
    C6 C4A C10B C10A . . . . 2.6(3) ?
    C4 C4A C10B C10A . . . . -174.60(16) ?
    C10 C10A C10B O1 . . . . -0.4(2) ?
    C6A C10A C10B O1 . . . . 178.11(15) ?
    C10 C10A C10B C4A . . . . 178.70(17) ?
    C6A C10A C10B C4A . . . . -2.8(3) ?
    C14 O4 C13 O2 . . . . -62.31(16) ?
    C14 O4 C13 C17 . . . . -177.13(13) ?
    C14 O4 C13 C16 . . . . 55.67(17) ?
    C6 O2 C13 O4 . . . . 145.39(14) ?
    C6 O2 C13 C17 . . . . -99.29(17) ?
    C6 O2 C13 C16 . . . . 27.3(2) ?
    C13 O4 C14 C15 . . . . -56.94(18) ?
    C16 O5 C15 C14 . . . . -57.79(19) ?
    O4 C14 C15 O5 . . . . 55.3(2) ?
    C5 O3 C16 O5 . . . . -62.68(16) ?
    C5 O3 C16 C23 . . . . -179.99(13) ?
    C5 O3 C16 C13 . . . . 54.07(18) ?
    C15 O5 C16 O3 . . . . 173.41(12) ?
    C15 O5 C16 C23 . . . . -72.34(16) ?
    C15 O5 C16 C13 . . . . 56.18(16) ?
    O4 C13 C16 O3 . . . . -167.72(13) ?
    O2 C13 C16 O3 . . . . -53.02(18) ?
    C17 C13 C16 O3 . . . . 69.09(18) ?
    O4 C13 C16 O5 . . . . -54.14(17) ?
    O2 C13 C16 O5 . . . . 60.56(17) ?
    C17 C13 C16 O5 . . . . -177.33(13) ?
    O4 C13 C16 C23 . . . . 71.70(19) ?
    O2 C13 C16 C23 . . . . -173.60(14) ?
    C17 C13 C16 C23 . . . . -51.5(2) ?
    O4 C13 C17 C18 . . . . -176.17(18) ?
    O2 C13 C17 C18 . . . . 71.1(2) ?
    C16 C13 C17 C18 . . . . -52.2(2) ?
    O4 C13 C17 C22 . . . . 8.2(2) ?
    O2 C13 C17 C22 . . . . -104.54(18) ?
    C16 C13 C17 C22 . . . . 132.24(18) ?
    C22 C17 C18 C19 . . . . -0.9(3) ?
    C13 C17 C18 C19 . . . . -176.6(2) ?
    C17 C18 C19 C20 . . . . 0.6(4) ?
    C18 C19 C20 C21 . . . . -0.4(4) ?
    C19 C20 C21 C22 . . . . 0.6(4) ?
    C20 C21 C22 C17 . . . . -0.9(3) ?
    C18 C17 C22 C21 . . . . 1.1(3) ?
    C13 C17 C22 C21 . . . . 176.80(19) ?
    O3 C16 C23 C24 . . . . -145.17(17) ?
    O5 C16 C23 C24 . . . . 102.1(2) ?
    C13 C16 C23 C24 . . . . -22.8(2) ?
    O3 C16 C23 C28 . . . . 39.6(2) ?
    O5 C16 C23 C28 . . . . -73.1(2) ?
    C13 C16 C23 C28 . . . . 161.93(16) ?
    C28 C23 C24 C25 . . . . -0.6(3) ?
    C16 C23 C24 C25 . . . . -175.84(18) ?
    C23 C24 C25 C26 . . . . 0.2(3) ?
    C24 C25 C26 C27 . . . . 0.2(3) ?
    C25 C26 C27 C28 . . . . -0.1(3) ?
    C26 C27 C28 C23 . . . . -0.3(3) ?
    C24 C23 C28 C27 . . . . 0.7(3) ?
    C16 C23 C28 C27 . . . . 176.17(18) ?
loop_
    _geom_hbond_atom_site_label_D
    _geom_hbond_atom_site_label_H
    _geom_hbond_atom_site_label_A
    _geom_hbond_site_symmetry_A
    _geom_hbond_distance_DH
    _geom_hbond_distance_HA
    _geom_hbond_distance_DA
    _geom_hbond_angle_DHA
    C18 H18 O3 . 0.95 2.36 3.001(3) 124
    C22 H22 O4 . 0.95 2.32 2.683(3) 102
    C24 H24 O4 . 0.95 2.44 3.071(2) 124
    C8 H8 Cg1 2_545 0.95 2.65 3.3134(19) 128
    C15 H15A Cg1 3_555 0.99 2.39 3.336(2) 161
