# Supplementary material for: 3,3-Dimethyl-cis-9a,13a-diphenyl-2,3,9a,11,12,13a-hexa­hydro-1H-benzo[h][1,4]dioxino[2′,3′:5,6][1,4]dioxino[2,3-f]chromene
Source: Acta Crystallogr Sect E Struct Rep Online. 2013 Aug 31;69(Pt 9):o1487–8. doi: 10.1107/S1600536813023660 (PMC3884479; doi:10.1107/S1600536813023660)
Supplement: Supplementary file 2 [file e-69-o1487-Isup2.hkl]

#
# h,k,l, Fc-squared, Fo-squared, sigma(Fo-squared) and status flag
#
data_I
_shelx_title '    dxbl1'
_shelx_refln_list_code          4
_shelx_F_calc_maximum      200.82
_exptl_crystal_F_000      1016.00
_reflns_d_resolution_high  0.7720
 
loop_
 _symmetry_equiv_pos_as_xyz
 'x, y, z'
 'x+1/2, -y+1/2, z+1/2'
 '-x, -y, -z'
 '-x-1/2, y-1/2, -z-1/2'
 
_cell_length_a    15.1335
_cell_length_b     9.6048
_cell_length_c    16.9739
_cell_angle_alpha  90.000
_cell_angle_beta   97.384
_cell_angle_gamma  90.000
 
_shelx_F_squared_multiplier     1.000
 
loop_
 _refln_index_h
 _refln_index_k
 _refln_index_l
 _refln_F_squared_calc
 _refln_F_squared_meas
 _refln_F_squared_sigma
 _refln_observed_status
   4   0   0     4166.42     4218.73    107.90 o
   6   0   0      788.37      757.94     31.27 o
   8   0   0     3956.20     4164.35    128.51 o
  10   0   0      175.16      172.17     58.97 o
  12   0   0      130.34      164.38     21.56 o
  14   0   0      592.78      377.91     53.71 o
  16   0   0      590.95      619.21     84.25 o
  18   0   0        1.91       -4.21     48.44 o
   2   1   0     5769.21     5295.23    128.05 o
   3   1   0    40329.65    36527.38    584.93 o
   4   1   0     4060.27     3893.41     73.40 o
   5   1   0     6756.51     6494.90    117.89 o
   6   1   0      716.32      755.24     31.31 o
   7   1   0      376.65      433.70     16.46 o
   8   1   0       60.44       53.11      8.90 o
   9   1   0       33.38       23.17      9.08 o
  10   1   0      153.52      163.65     14.33 o
  11   1   0      136.47      140.62     16.09 o
  12   1   0        0.45        3.39     12.07 o
  13   1   0        3.15        3.88     12.88 o
  14   1   0        0.28       -2.40     16.40 o
  15   1   0       73.49       60.31     24.54 o
  16   1   0      140.16      183.50     54.76 o
  17   1   0      162.56      146.62     41.49 o
  18   1   0       61.56       21.06     35.74 o
  19   1   0        4.19      -39.90     38.64 o
   0   2   0      158.24      146.47      4.33 o
   1   2   0     4502.10     3914.90     47.06 o
   2   2   0      982.98      870.26     13.30 o
   3   2   0      816.77      757.01     14.29 o
   4   2   0        2.90        7.24      4.86 o
   5   2   0     4401.11     4516.85     82.79 o
   6   2   0     1061.51     1095.38     27.32 o
   7   2   0     4962.57     5264.25    102.59 o
   8   2   0        3.88        4.25      8.03 o
   9   2   0       26.85       19.11      8.55 o
  10   2   0      410.76      443.42     21.40 o
  11   2   0       32.79       19.75     10.23 o
  12   2   0      583.65      559.86     27.39 o
  13   2   0        4.22       32.78     17.66 o
  14   2   0       30.70       69.50     18.47 o
  15   2   0        0.79      -16.25     19.38 o
  16   2   0      179.94      185.94     35.74 o
  17   2   0        4.72      -23.17     28.30 o
  18   2   0       16.40       -8.42     34.25 o
  19   2   0       49.55      -47.44     41.44 o
   1   3   0       10.49        5.40      2.19 o
   2   3   0      559.38      560.40     10.83 o
   3   3   0      105.08      100.13      4.00 o
   4   3   0       22.33       27.39      4.21 o
   5   3   0      313.21      270.75      9.02 o
   6   3   0      205.71      240.26      9.11 o
   7   3   0      298.03      307.36     11.95 o
   8   3   0      163.90      169.66     11.14 o
   9   3   0      414.20      422.54     16.94 o
  10   3   0       25.18       23.56      9.53 o
  11   3   0      378.31      388.16     17.25 o
  12   3   0      124.09      116.59     15.45 o
  13   3   0        8.35        3.13     10.37 o
  14   3   0      131.02      103.26     16.52 o
  15   3   0      372.95      309.19     24.21 o
  16   3   0      194.45      206.90     37.95 o
  17   3   0       25.70       -9.60     36.62 o
  18   3   0        2.69      -36.30     34.97 o
   0   4   0      441.06      387.82     14.07 o
   1   4   0     1893.07     1759.53     23.37 o
   2   4   0     1502.42     1519.11     21.99 o
   3   4   0      286.30      285.76      9.49 o
   4   4   0       22.16       21.38      3.64 o
   5   4   0      550.41      543.79     13.25 o
   6   4   0       85.07       88.00      6.80 o
   7   4   0      108.85      138.94      8.79 o
   8   4   0      162.55      160.42      9.42 o
   9   4   0      186.51      179.47     10.45 o
  10   4   0        0.21        0.52      9.89 o
  11   4   0        2.14        1.58      8.03 o
  12   4   0       57.60       50.58     11.48 o
  13   4   0      153.43      193.54     16.73 o
  14   4   0      185.75      197.70     20.37 o
  15   4   0        0.00       12.85     24.77 o
  16   4   0       20.87       25.57     31.59 o
  17   4   0      619.96      672.02     49.03 o
  18   4   0       49.27       59.31     47.58 o
   1   5   0      810.65      856.84     14.49 o
   2   5   0     1236.86     1156.50     15.53 o
   3   5   0      257.39      303.84      8.77 o
   4   5   0     1450.86     1474.88     24.89 o
   5   5   0       11.73       16.79      5.10 o
   6   5   0      352.47      356.24     11.91 o
   7   5   0       11.93        9.73      5.56 o
   8   5   0      251.66      240.97     12.52 o
   9   5   0      382.78      366.56     16.97 o
  10   5   0       18.51       29.47     10.02 o
  11   5   0       66.83       47.16     10.31 o
  12   5   0     1748.66     1922.76     51.22 o
  13   5   0       97.17      100.52     14.75 o
  14   5   0      631.75      655.18     33.01 o
  15   5   0      314.37      295.16     44.11 o
  16   5   0      216.33      198.25     35.21 o
  17   5   0      124.00      139.91     29.99 o
   0   6   0      798.20      791.86     19.97 o
   1   6   0      465.69      451.05     10.71 o
   2   6   0      147.27      169.61      6.02 o
   3   6   0      834.67      796.99     13.53 o
   4   6   0      293.22      287.45     10.50 o
   5   6   0       26.33       32.54      4.65 o
   6   6   0      206.34      198.09      9.24 o
   7   6   0      352.59      383.80     12.63 o
   8   6   0      405.01      430.14     15.45 o
   9   6   0       48.14       39.69      8.81 o
  10   6   0      530.39      561.22     26.21 o
  11   6   0      632.55      614.35     25.47 o
  12   6   0      361.73      350.89     20.20 o
  13   6   0     1029.37     1155.61     64.69 o
  14   6   0       14.11        2.02     19.38 o
  15   6   0      107.00      112.72     29.53 o
  16   6   0       20.33       93.65     60.03 o
  17   6   0        0.27      -16.85     40.02 o
   1   7   0        5.24        5.68      4.77 o
   2   7   0     1306.66     1314.43     26.02 o
   3   7   0       26.55       15.15      4.91 o
   4   7   0      130.73      117.50      5.10 o
   5   7   0      108.08      118.75      8.43 o
   6   7   0        1.42        4.43      6.05 o
   7   7   0      307.11      328.22     15.87 o
   8   7   0      845.60      907.86     26.10 o
   9   7   0      195.12      168.27     16.83 o
  10   7   0      401.98      431.70     23.17 o
  11   7   0        1.49        7.95     11.84 o
  12   7   0       69.78       67.78     22.38 o
  13   7   0       20.95        6.13     15.60 o
  14   7   0       76.90      119.54     26.26 o
  15   7   0        2.49        1.00     23.51 o
  16   7   0        0.03      -44.23     37.91 o
   0   8   0      164.37      148.39      9.57 o
   1   8   0      963.33      955.69     17.29 o
   2   8   0      556.96      538.43     17.07 o
   3   8   0       98.23       99.89      8.67 o
   4   8   0        8.58       13.91      4.62 o
   5   8   0      815.54      845.24     18.40 o
   6   8   0      153.48      149.50      9.57 o
   7   8   0        1.32        4.19      7.35 o
   8   8   0      104.91       91.12      9.84 o
   9   8   0      126.63      116.45     14.79 o
  10   8   0       81.13       74.78     15.01 o
  11   8   0      248.96      237.65     24.64 o
  12   8   0        9.44       44.84     19.41 o
  13   8   0       59.53       52.38     23.48 o
  14   8   0        7.46       29.47     22.27 o
   1   9   0      227.00      215.24      9.96 o
   2   9   0       26.93       20.79      6.21 o
   3   9   0        1.36        4.74      5.69 o
   4   9   0        0.04       18.27     10.94 o
   5   9   0      114.95      117.39     12.26 o
   6   9   0       57.21       51.84      8.43 o
   7   9   0      261.39      226.09     15.38 o
   8   9   0       70.15       67.67     19.76 o
   9   9   0      123.81      131.35     21.37 o
  10   9   0        1.03       21.13     18.27 o
  11   9   0       48.47       65.49     21.03 o
  12   9   0        3.78       23.94     20.77 o
  13   9   0        6.89       35.96     21.82 o
   0  10   0     1387.10     1601.17     79.58 o
   1  10   0       94.60      115.55     21.40 o
   2  10   0        1.49       11.36     12.53 o
   3  10   0        3.06        1.35      9.68 o
   4  10   0       27.70       12.83     12.64 o
   5  10   0      112.07      109.18     16.60 o
   6  10   0       13.03       11.37     14.00 o
   7  10   0       83.71       89.80     17.04 o
   8  10   0       22.55        4.09     19.51 o
   9  10   0       81.82       62.15     20.12 o
  10  10   0       24.56       36.69     22.61 o
  11  10   0       96.28      115.71     25.78 o
   1  11   0        3.19        4.93     23.99 o
   2  11   0       35.49       60.46     29.85 o
   3  11   0      159.33      181.39     39.28 o
   4  11   0       70.15       69.64     33.29 o
   5  11   0      105.02      111.41     28.25 o
   6  11   0       83.68       81.96     18.84 o
   7  11   0       87.60       51.91     26.98 o
   8  11   0      174.51      181.53     24.82 o
   9  11   0       60.39       60.00     22.13 o
   0  12   0      475.58      560.56     59.35 o
   1  12   0      126.42      151.27     41.38 o
   2  12   0      208.31      211.40     74.77 o
   3  12   0       49.13       79.99     35.65 o
   4  12   0       20.10       14.83     36.92 o
   5  12   0        0.27      -11.65     33.48 o
 -19   0   1       34.30       10.53     58.97 o
 -17   0   1      406.90      322.24     61.08 o
 -15   0   1      581.24      446.50     56.87 o
 -13   0   1        1.72        3.16     20.01 o
 -11   0   1     3076.94     3286.50    125.68 o
  -9   0   1      927.68     1046.76     46.10 o
  -7   0   1     4838.83     5034.94    139.19 o
  -5   0   1     9300.42     9050.48    219.66 o
  -3   0   1       37.60       30.08      5.42 o
   3   0   1    25602.12    23394.70    529.40 o
   5   0   1      874.26      795.78     29.01 o
   7   0   1      735.70      836.14     33.29 o
   9   0   1      607.66      679.98     30.50 o
  11   0   1      275.58      312.22     26.81 o
  13   0   1        2.85        4.74     23.27 o
  15   0   1      210.38      197.98     44.23 o
  17   0   1       26.78       29.49     44.23 o
  19   0   1      224.75      326.45     69.50 o
 -19   1   1      129.45      168.87     43.91 o
 -18   1   1      184.75      104.88     43.01 o
 -17   1   1       60.19       42.12     29.79 o
 -16   1   1        2.53      -22.20     26.03 o
 -15   1   1       22.76       61.40     31.59 o
 -14   1   1      465.14      385.20     29.18 o
 -13   1   1        1.05       -9.31     13.16 o
 -12   1   1       71.71       45.99     12.75 o
 -11   1   1      159.34      166.85     14.99 o
 -10   1   1      316.79      321.31     17.31 o
  -9   1   1       95.02       97.52     10.45 o
  -8   1   1      113.67       89.17      9.71 o
  -7   1   1     2783.17     2897.12     58.87 o
  -6   1   1      193.39      189.78      9.71 o
  -5   1   1      397.48      364.88     12.08 o
  -4   1   1     4172.82     3916.85     72.04 o
  -3   1   1     4855.07     4380.39     80.25 o
  -2   1   1     4945.97     4472.50    112.92 o
   2   1   1     5769.55     5060.91    141.97 o
   3   1   1    15981.10    14357.93    210.18 o
   4   1   1    17972.77    16955.43    279.99 o
   5   1   1    30175.87    29398.69    486.31 o
   6   1   1      880.15      944.55     23.91 o
   7   1   1     6884.79     7099.19    132.05 o
   8   1   1      573.83      608.42     21.15 o
   9   1   1       35.92       35.66     10.04 o
  10   1   1        5.14        4.16     11.36 o
  11   1   1      217.99      221.19     17.44 o
  12   1   1      122.27      124.04     16.66 o
  13   1   1      106.35      143.65     18.74 o
  14   1   1       76.45       57.23     20.88 o
  15   1   1      156.66      135.67     33.29 o
  16   1   1       34.39      -22.48     27.28 o
  17   1   1        2.24      -22.24     31.99 o
  18   1   1       15.09       22.54     34.78 o
  19   1   1      306.47      236.62     47.97 o
 -19   2   1       46.44       10.01     39.44 o
 -18   2   1        7.40        6.19     35.40 o
 -17   2   1       14.47      -43.18     30.54 o
 -16   2   1       54.00       41.89     32.89 o
 -15   2   1       86.74       39.36     38.88 o
 -14   2   1      301.56      294.04     37.04 o
 -13   2   1      289.37      265.80     22.68 o
 -12   2   1       11.99       25.17     16.45 o
 -11   2   1      149.05      150.98     14.99 o
 -10   2   1      691.23      686.64     25.10 o
  -9   2   1      469.79      471.97     19.20 o
  -8   2   1     1677.25     1837.55     44.19 o
  -7   2   1      256.20      252.03     15.50 o
  -6   2   1      499.15      522.64     17.67 o
  -5   2   1        2.52        3.88      4.42 o
  -4   2   1      471.63      469.15     12.37 o
  -3   2   1       17.87       14.50      3.57 o
  -2   2   1     3205.46     2933.37     38.61 o
  -1   2   1    25042.84    21811.85    224.75 o
   0   2   1     4822.47     4212.82     48.53 o
   1   2   1     1240.47     1040.75     14.36 o
   2   2   1      114.51      105.84      3.86 o
   3   2   1     1266.76     1204.89     19.47 o
   4   2   1       26.72       18.01      3.95 o
   5   2   1     1101.67     1186.74     24.27 o
   6   2   1        0.26       -3.83      6.07 o
   7   2   1     7945.43     8326.29    133.05 o
   8   2   1     7578.98     7879.63    132.55 o
   9   2   1       12.64       13.48      6.64 o
  10   2   1     1804.37     1925.95     44.42 o
  11   2   1       35.81       37.24     10.67 o
  12   2   1      852.25      876.47     29.40 o
  13   2   1      480.92      455.94     24.42 o
  14   2   1      232.95      180.99     19.15 o
  15   2   1       42.11        2.89     29.60 o
  16   2   1        0.85      -24.22     26.81 o
  17   2   1       23.46       31.17     35.05 o
  18   2   1        0.65        9.50     40.12 o
  19   2   1       78.68       73.65     44.97 o
 -18   3   1       88.82      117.36     74.77 o
 -17   3   1        8.71        7.35     38.44 o
 -16   3   1       82.62       77.35     29.67 o
 -15   3   1       97.88       98.99     19.79 o
 -14   3   1       14.27       29.02     14.17 o
 -13   3   1      224.73      177.67     21.32 o
 -12   3   1      624.60      635.64     29.70 o
 -11   3   1        0.62       -0.62     10.16 o
 -10   3   1        1.05        2.71      9.39 o
  -9   3   1      224.93      195.29     13.81 o
  -8   3   1       12.86       10.88      9.12 o
  -7   3   1       15.40       21.94      5.93 o
  -6   3   1     1114.83     1175.30     24.13 o
  -5   3   1       87.60       70.32      7.50 o
  -4   3   1      642.35      613.51     13.26 o
  -3   3   1     1798.40     1729.63     26.72 o
  -2   3   1      259.96      269.26      6.00 o
  -1   3   1      585.03      533.68      8.48 o
   0   3   1     3210.62     2996.73     32.00 o
   1   3   1     5344.72     4990.56     53.95 o
   2   3   1       13.54        8.97      2.77 o
   3   3   1        2.19        1.63      2.67 o
   4   3   1       85.88       70.91      5.12 o
   5   3   1      893.02      891.02     18.73 o
   6   3   1      969.73      961.84     20.47 o
   7   3   1        2.86        3.31      5.70 o
   8   3   1       16.78        8.16      6.71 o
   9   3   1        0.18        0.00      7.01 o
  10   3   1     1589.13     1689.17     42.36 o
  11   3   1       81.53       81.61     11.61 o
  12   3   1        3.80        0.12      9.09 o
  13   3   1      127.88      143.37     16.82 o
  14   3   1        6.09        3.46     12.10 o
  15   3   1       41.81       57.22     21.20 o
  16   3   1       97.51       35.47     28.18 o
  17   3   1      148.52      196.11     41.62 o
  18   3   1       95.65      115.24     49.74 o
 -18   4   1       35.36       49.76     27.25 o
 -17   4   1      101.31       70.92     25.98 o
 -16   4   1        3.67       26.33     26.81 o
 -15   4   1        4.00       11.98     16.24 o
 -14   4   1       22.25       17.98     13.05 o
 -13   4   1       73.98       47.96     12.55 o
 -12   4   1      178.89      157.81     23.15 o
 -11   4   1       17.19       22.99      9.12 o
 -10   4   1      174.76      150.52     11.41 o
  -9   4   1      277.40      267.14     12.84 o
  -8   4   1      798.35      797.31     25.10 o
  -7   4   1       81.09       87.37      7.45 o
  -6   4   1      198.77      189.89      8.45 o
  -5   4   1      171.87      189.27      8.08 o
  -4   4   1     1011.72      984.29     17.81 o
  -3   4   1     2478.92     2433.79     36.06 o
  -2   4   1     1273.57     1222.41     17.85 o
  -1   4   1      333.48      351.45      6.85 o
   0   4   1     1291.39     1266.17     16.96 o
   1   4   1      131.59      122.38      3.32 o
   2   4   1      569.93      493.87      9.60 o
   3   4   1      758.73      752.91     16.26 o
   4   4   1       71.80       82.56      4.90 o
   5   4   1        0.07       -1.58      4.91 o
   6   4   1       28.61       43.19      5.55 o
   7   4   1       25.13       21.79      5.85 o
   8   4   1      117.90      134.95      9.13 o
   9   4   1        9.93        0.96      7.31 o
  10   4   1       62.38       57.44      9.08 o
  11   4   1        8.61       -3.60      8.90 o
  12   4   1        4.16        4.61     11.28 o
  13   4   1     1362.33     1358.54     45.81 o
  14   4   1      439.64      451.73     26.75 o
  15   4   1        0.41      -24.78     24.80 o
  16   4   1      555.80      503.08     50.64 o
  17   4   1      512.29      602.68     57.21 o
  18   4   1       35.68       65.95     30.83 o
 -17   5   1      106.73       99.24     28.57 o
 -16   5   1       73.34       66.83     24.46 o
 -15   5   1       76.12       57.56     23.66 o
 -14   5   1      101.71       93.11     17.30 o
 -13   5   1      758.41      794.46     31.75 o
 -12   5   1       91.43       75.81     12.62 o
 -11   5   1      179.14      174.96     14.26 o
 -10   5   1      437.67      449.95     18.79 o
  -9   5   1      456.29      443.04     16.71 o
  -8   5   1      367.08      414.19     16.54 o
  -7   5   1       31.54       26.69      5.87 o
  -6   5   1     2223.09     2302.67     41.31 o
  -5   5   1      655.10      628.06     16.47 o
  -4   5   1      601.95      617.34     13.80 o
  -3   5   1      336.87      365.01      9.66 o
  -2   5   1      217.93      212.05      6.12 o
  -1   5   1     2215.68     2115.57     26.67 o
   0   5   1      216.68      198.33      6.46 o
   1   5   1        6.68        0.92      3.09 o
   2   5   1        0.52       -1.36      2.51 o
   3   5   1      328.24      320.68      8.25 o
   4   5   1      335.98      343.15      9.47 o
   5   5   1       48.94       54.49      5.97 o
   6   5   1      698.40      770.10     17.23 o
   7   5   1        0.00       -6.12      6.85 o
   8   5   1      900.34      921.13     24.51 o
   9   5   1       46.91       31.88      9.29 o
  10   5   1      227.52      227.82     13.86 o
  11   5   1       39.84       53.05     13.86 o
  12   5   1        0.68        0.25     10.87 o
  13   5   1       53.57       74.11     14.65 o
  14   5   1      610.11      683.75     34.74 o
  15   5   1       48.03       34.50     24.84 o
  16   5   1       42.76       48.80     25.48 o
  17   5   1      648.45      671.50     96.89 o
 -17   6   1       13.96      -18.96     58.97 o
 -16   6   1        4.24       23.17     42.12 o
 -15   6   1       39.68       30.29     21.69 o
 -14   6   1       77.35       63.88     22.14 o
 -13   6   1      317.71      281.20     26.70 o
 -12   6   1       25.88        3.79     12.69 o
 -11   6   1      565.65      644.17     39.56 o
 -10   6   1     2415.66     2601.77     72.94 o
  -9   6   1     1149.34     1167.48     29.82 o
  -8   6   1     4580.98     4890.10     84.15 o
  -7   6   1      806.65      875.40     22.02 o
  -6   6   1      296.61      296.22     14.05 o
  -5   6   1      943.57     1017.82     21.08 o
  -4   6   1      309.55      330.16     11.27 o
  -3   6   1      245.36      315.23      8.37 o
  -2   6   1       33.76       27.26      3.84 o
  -1   6   1        1.52        1.02      3.51 o
   0   6   1      571.55      555.87     11.03 o
   1   6   1      157.84      147.68      7.52 o
   2   6   1      135.59      170.17      7.78 o
   3   6   1       28.46       24.58      3.19 o
   4   6   1      227.75      247.88      8.18 o
   5   6   1        0.26        4.43      3.88 o
   6   6   1        1.24       -0.38      5.13 o
   7   6   1      135.74      139.14      8.62 o
   8   6   1      788.50      825.68     21.39 o
   9   6   1      118.41      109.79     10.55 o
  10   6   1        2.55        3.75     10.25 o
  11   6   1      529.35      549.73     20.79 o
  12   6   1      887.04      904.64     39.06 o
  13   6   1      126.05      121.27     18.42 o
  14   6   1      182.03      122.88     20.52 o
  15   6   1       77.30      112.54     30.35 o
  16   6   1       94.29      105.11     81.09 o
 -16   7   1       62.35      128.48     65.29 o
 -15   7   1      110.45       80.03     29.79 o
 -14   7   1        0.25      -38.21     26.03 o
 -13   7   1      139.12      108.39     21.86 o
 -12   7   1       34.75       13.51     15.66 o
 -11   7   1      323.91      378.34     26.25 o
 -10   7   1        1.78        4.24     11.61 o
  -9   7   1      855.74      855.80     32.92 o
  -8   7   1      256.85      264.42     15.87 o
  -7   7   1     2676.38     2771.71     53.04 o
  -6   7   1      422.13      382.30     14.15 o
  -5   7   1     2869.31     2892.79     53.50 o
  -4   7   1        0.79        2.98      3.94 o
  -3   7   1       15.62       15.42      3.35 o
  -2   7   1      140.31      173.02      6.36 o
  -1   7   1      193.34      178.66      8.19 o
   0   7   1      195.01      198.48     11.06 o
   1   7   1        0.92       -0.02      3.92 o
   2   7   1       34.48       47.18      7.18 o
   3   7   1      227.42      252.67     10.62 o
   4   7   1      111.96      107.20      4.35 o
   5   7   1      103.75       97.66      5.84 o
   6   7   1      162.45      146.98     11.15 o
   7   7   1       21.95       34.20      7.44 o
   8   7   1      357.00      369.68     18.73 o
   9   7   1      351.18      345.62     17.51 o
  10   7   1      528.86      536.78     25.46 o
  11   7   1      152.08      133.94     20.37 o
  12   7   1      292.10      288.60     23.21 o
  13   7   1        9.01       29.03     18.54 o
  14   7   1        3.30      -17.15     38.30 o
  15   7   1       19.44       14.74     29.01 o
 -14   8   1       23.76       47.90     34.88 o
 -13   8   1       14.38       15.71     19.15 o
 -12   8   1        5.25       -1.19     17.73 o
 -11   8   1       30.86       27.59     17.03 o
 -10   8   1       11.75        3.24     14.76 o
  -9   8   1       63.74       53.56     14.02 o
  -8   8   1       14.80        1.81      9.24 o
  -7   8   1        6.13        8.53      7.54 o
  -6   8   1      253.36      218.14     13.33 o
  -5   8   1       93.27       84.67      7.52 o
  -4   8   1        2.61        3.30      4.42 o
  -3   8   1      433.65      411.56     12.32 o
  -2   8   1       92.93       87.16      5.16 o
  -1   8   1      895.67      909.45     17.68 o
   0   8   1        7.76        3.36      4.11 o
   1   8   1       14.20       11.55      5.23 o
   2   8   1       86.44       92.64      8.74 o
   3   8   1       18.31       20.03      8.06 o
   4   8   1       12.76        7.39      7.62 o
   5   8   1        2.40       -0.57      4.82 o
   6   8   1      753.36      737.46     20.34 o
   7   8   1      241.73      239.14     12.66 o
   8   8   1       15.30       -0.60      9.63 o
   9   8   1       43.15       14.80     14.27 o
  10   8   1      155.35      156.65     24.14 o
  11   8   1       80.35       94.14     19.69 o
  12   8   1       31.01       46.68     23.91 o
  13   8   1       79.26       65.27     22.71 o
  14   8   1        0.10       -3.02     23.55 o
 -13   9   1        1.61       -1.63     29.37 o
 -12   9   1       59.09       64.20     22.32 o
 -11   9   1       59.49       74.20     25.48 o
 -10   9   1        0.88        4.81     18.30 o
  -9   9   1       31.92        7.06     21.52 o
  -8   9   1        1.55       15.70     14.45 o
  -7   9   1       34.01       -9.36     28.27 o
  -6   9   1       71.92       77.12      8.52 o
  -5   9   1       18.37       11.39      5.38 o
  -4   9   1        1.70       -2.12      5.65 o
  -3   9   1      220.49      239.40      9.22 o
  -2   9   1      238.95      246.86     11.05 o
  -1   9   1       84.64       76.24      6.14 o
   0   9   1      343.09      367.49     14.49 o
   1   9   1       81.96       85.48     10.07 o
   2   9   1      128.74      139.25     23.71 o
   3   9   1      731.80      729.94     28.98 o
   4   9   1      294.21      288.72     16.19 o
   5   9   1      163.08      150.02     19.01 o
   6   9   1      125.52      111.09     22.80 o
   7   9   1       19.14        4.40     14.45 o
   8   9   1       98.17       80.56     19.24 o
   9   9   1       10.01       10.65     16.56 o
  10   9   1       47.09       54.71     57.92 o
  11   9   1        0.83        7.14     26.61 o
  12   9   1        4.58      -10.31     19.38 o
  13   9   1        7.02       19.00     29.80 o
 -11  10   1        4.36       19.24     23.40 o
 -10  10   1        0.07       -2.27     17.16 o
  -9  10   1       40.29       32.07     10.66 o
  -8  10   1       28.32       40.34     16.32 o
  -7  10   1      131.39      138.86     12.51 o
  -6  10   1      127.99      132.94     16.10 o
  -5  10   1        3.71        1.08     11.29 o
  -4  10   1       45.78       35.43     11.30 o
  -3  10   1       79.93       52.22     14.79 o
  -2  10   1        0.62        4.21     33.70 o
  -1  10   1        3.54        9.93     16.93 o
   0  10   1       53.43       45.78      6.01 o
   1  10   1        2.96       12.90      8.45 o
   2  10   1      146.83      169.52     16.10 o
   3  10   1       81.79       88.79     21.89 o
   4  10   1        0.14        2.10     11.23 o
   5  10   1       67.70       58.95     14.27 o
   6  10   1      419.73      439.94     36.79 o
   7  10   1       63.65       80.94     21.45 o
   8  10   1       78.95      135.84     23.64 o
   9  10   1      129.39      148.37     34.53 o
  10  10   1       12.37       21.68     21.10 o
  11  10   1       23.45       26.98     23.71 o
  -9  11   1      204.99      184.94     27.01 o
  -8  11   1       54.26       63.63     22.54 o
  -7  11   1      494.48      500.97     38.15 o
  -6  11   1        7.13       13.56     33.47 o
  -5  11   1      137.97      151.60     36.88 o
  -4  11   1        3.94       14.48     32.51 o
  -3  11   1        0.62       52.65     30.33 o
  -2  11   1      238.07      333.06     46.55 o
  -1  11   1       29.88        7.87     24.36 o
   0  11   1      209.14      239.19     26.71 o
   1  11   1       58.29      109.78     35.87 o
   2  11   1       36.50       44.39     25.85 o
   3  11   1       17.48       47.39     29.79 o
   4  11   1      164.76      229.66     44.16 o
   5  11   1       89.18      102.12     17.00 o
   6  11   1       12.27       13.44     21.54 o
   7  11   1      210.41      284.37     28.28 o
   8  11   1        0.22       36.74     27.20 o
  -5  12   1       50.23       85.05     43.05 o
  -4  12   1      390.67      418.57     52.73 o
  -3  12   1      129.72      147.17     49.49 o
  -2  12   1       65.68       42.12     37.23 o
  -1  12   1       67.78       68.51     37.43 o
   0  12   1       45.68       58.89     36.43 o
   1  12   1       54.50       99.60     31.74 o
   2  12   1       22.45       40.71     44.97 o
   3  12   1       11.90        4.98     31.17 o
   4  12   1       92.47      106.28     38.38 o
 -18   0   2      330.22      282.22     80.03 o
 -16   0   2      156.72      124.26     54.76 o
 -14   0   2        6.50      -12.64     37.91 o
 -12   0   2      858.67     1005.87     49.87 o
 -10   0   2      334.18      354.17     23.69 o
  -8   0   2        2.22       -3.73      9.59 o
  -6   0   2       99.05       75.51     11.10 o
  -4   0   2     1635.23     1519.86     48.38 o
   4   0   2    24161.60    22430.99    514.54 o
   6   0   2     1595.92     1543.81     50.64 o
   8   0   2     1859.16     1985.27     66.16 o
  10   0   2        1.65       10.53     13.40 o
  12   0   2      712.18      726.05     42.88 o
  14   0   2      445.34      379.11     50.55 o
  16   0   2        4.04       37.91     35.80 o
  18   0   2       27.61       73.72     54.76 o
 -19   1   2      138.84      116.41     46.75 o
 -18   1   2       43.46       24.49     38.18 o
 -17   1   2        9.54       -7.21     28.18 o
 -16   1   2      364.83      365.79     52.65 o
 -15   1   2      357.82      310.21     34.16 o
 -14   1   2      727.39      721.69     42.52 o
 -13   1   2       56.65       57.37     14.14 o
 -12   1   2      360.67      382.87     21.80 o
 -11   1   2        4.94       11.90     10.37 o
 -10   1   2      617.49      635.14     26.23 o
  -9   1   2      232.37      238.86     14.07 o
  -8   1   2      255.58      337.80     15.31 o
  -7   1   2      550.96      546.49     18.37 o
  -6   1   2     1057.08     1098.72     27.35 o
  -5   1   2      477.11      436.61     13.35 o
  -4   1   2     3483.00     3224.62     63.68 o
  -3   1   2      926.72      794.47     18.91 o
  -2   1   2        8.56        8.42      1.91 o
  -1   1   2       89.13       75.57      4.56 o
   0   1   2     3265.58     2822.48     46.76 o
   1   1   2     6005.58     5238.25    105.25 o
   2   1   2     7217.30     6449.17     81.81 o
   3   1   2    14948.25    13922.97    172.70 o
   4   1   2     5445.48     5223.90     90.84 o
   5   1   2     1059.94     1064.75     21.44 o
   6   1   2      108.35      104.24      8.53 o
   7   1   2     8571.55     8813.28    138.20 o
   8   1   2     1178.17     1259.22     33.71 o
   9   1   2     1007.94      982.56     30.76 o
  10   1   2      506.68      492.66     23.10 o
  11   1   2       10.74       16.07     11.69 o
  12   1   2      129.76       97.68     14.93 o
  13   1   2      142.55      154.86     14.28 o
  14   1   2       86.03       84.94     13.08 o
  15   1   2       53.09       38.96     25.32 o
  16   1   2       27.17       20.61     27.52 o
  17   1   2      111.96      103.40     39.44 o
  18   1   2       40.20       34.52     42.12 o
  19   1   2       34.41       68.87    100.04 o
 -19   2   2        1.30       29.49     40.93 o
 -18   2   2        1.72      -10.82     31.99 o
 -17   2   2       40.61      113.73     54.76 o
 -16   2   2      105.36      153.55     30.50 o
 -15   2   2        0.43       50.39     28.79 o
 -14   2   2      460.37      545.33     35.22 o
 -13   2   2       35.29       33.87     15.71 o
 -12   2   2        2.59       11.55     12.67 o
 -11   2   2      685.83      718.43     28.82 o
 -10   2   2     1655.29     1711.07     48.80 o
  -9   2   2      132.07      134.92     11.75 o
  -8   2   2      397.55      336.30     15.65 o
  -7   2   2     1008.38     1081.78     28.81 o
  -6   2   2      885.82      868.88     25.67 o
  -5   2   2      590.97      624.21     17.77 o
  -4   2   2     3420.60     3203.84     56.98 o
  -3   2   2        8.04        5.68      2.68 o
  -2   2   2    11402.96    10155.84    123.46 o
  -1   2   2     6859.55     5980.90     69.47 o
   0   2   2     2122.71     1939.22     25.42 o
   1   2   2      158.86      147.17      3.42 o
   2   2   2      890.75      882.50     13.74 o
   3   2   2     4811.56     4453.44     61.23 o
   4   2   2        7.87        9.03      3.09 o
   5   2   2      608.85      582.16     14.89 o
   6   2   2     3988.67     4070.11     69.07 o
   7   2   2     5563.89     5839.70     98.02 o
   8   2   2        1.26       -3.63      6.38 o
   9   2   2     1914.29     1872.49     40.74 o
  10   2   2     1251.98     1299.69     33.15 o
  11   2   2      268.83      279.16     15.05 o
  12   2   2      931.89      985.19     31.92 o
  13   2   2      137.64      114.33     14.46 o
  14   2   2       18.50        8.72     12.47 o
  15   2   2        0.07      -10.53     29.34 o
  16   2   2       60.57       23.22     41.07 o
  17   2   2        4.15        0.15     30.50 o
  18   2   2      149.03      103.28     40.77 o
 -18   3   2       55.61       61.08     38.64 o
 -17   3   2        9.47       17.90     31.27 o
 -16   3   2      101.02      104.73     40.93 o
 -15   3   2        9.10       20.90     20.17 o
 -14   3   2       29.35       24.98     17.81 o
 -13   3   2      463.26      415.18     32.33 o
 -12   3   2        3.94        4.24     11.84 o
 -11   3   2      244.06      172.78     18.62 o
 -10   3   2       51.88       40.54     10.53 o
  -9   3   2      199.78      233.73     14.59 o
  -8   3   2      331.86      372.24     16.80 o
  -7   3   2      150.19      153.13      9.59 o
  -6   3   2      352.69      378.90     14.93 o
  -5   3   2      377.89      400.05     12.60 o
  -4   3   2        0.83       -0.04      3.14 o
  -3   3   2     2495.47     2470.85     35.37 o
  -2   3   2     2503.93     2322.36     31.35 o
  -1   3   2     7007.89     6480.50     77.27 o
   0   3   2     3670.21     3497.58     44.46 o
   1   3   2       63.90       72.25      5.44 o
   2   3   2       49.25       41.90      3.81 o
   3   3   2     1649.66     1616.22     28.79 o
   4   3   2      441.27      406.55      9.52 o
   5   3   2      476.48      541.39     15.36 o
   6   3   2     1563.42     1643.61     31.42 o
   7   3   2        5.23        0.82      6.66 o
   8   3   2      265.80      241.49     12.81 o
   9   3   2      453.62      401.63     16.19 o
  10   3   2      141.41      146.69     11.63 o
  11   3   2        0.17       -7.76     10.58 o
  12   3   2      349.31      395.55     20.85 o
  13   3   2     1207.13     1203.74     41.72 o
  14   3   2        9.35      -11.99     14.27 o
  15   3   2      166.45      159.42     27.43 o
  16   3   2       91.15      134.30     32.36 o
  17   3   2       64.09       25.27     32.76 o
  18   3   2       32.39       27.79     37.95 o
 -18   4   2       24.05       16.90     27.79 o
 -17   4   2       55.72       23.15     26.21 o
 -16   4   2       30.03       25.96     20.92 o
 -15   4   2        2.29       10.11     13.94 o
 -14   4   2      463.62      411.88     23.62 o
 -13   4   2       11.53       15.23     11.51 o
 -12   4   2      437.73      437.78     20.44 o
 -11   4   2       19.96       19.50     11.22 o
 -10   4   2      236.32      245.07     12.69 o
  -9   4   2      160.21      146.88     10.80 o
  -8   4   2       39.16       26.69      6.91 o
  -7   4   2       52.93       67.18      6.94 o
  -6   4   2       19.58       29.29      5.63 o
  -5   4   2       24.80       20.44      4.78 o
  -4   4   2       63.46       54.67      4.69 o
  -3   4   2      633.84      592.62     11.81 o
  -2   4   2     3228.53     3079.02     41.93 o
  -1   4   2     9397.08     9104.89     95.90 o
   0   4   2      977.49     1001.06     16.75 o
   1   4   2     5182.70     5194.60     62.27 o
   2   4   2     3306.80     3383.62     41.66 o
   3   4   2     2391.76     2527.70     38.12 o
   4   4   2       88.36       95.62      5.56 o
   5   4   2      348.27      366.10     12.17 o
   6   4   2       96.90       94.26      6.79 o
   7   4   2       21.93       36.43      6.54 o
   8   4   2      254.82      257.27     11.49 o
   9   4   2       81.55       75.10      9.45 o
  10   4   2       15.61       24.53     11.35 o
  11   4   2       47.22       44.82     11.31 o
  12   4   2       36.31       33.78     12.52 o
  13   4   2      305.91      352.25     19.16 o
  14   4   2       11.22      -12.64     13.23 o
  15   4   2      336.01      350.73     32.01 o
  16   4   2      277.40      316.41     40.93 o
  17   4   2        4.94      -40.07     27.95 o
  18   4   2      237.47      121.10     40.21 o
 -17   5   2        9.65       23.31     26.84 o
 -16   5   2        5.70       26.00     24.91 o
 -15   5   2       29.17       21.88     18.95 o
 -14   5   2      118.97      159.77     19.86 o
 -13   5   2       31.37       45.86     14.11 o
 -12   5   2       18.15       18.50     10.22 o
 -11   5   2       18.19       12.63     10.18 o
 -10   5   2      387.11      392.93     16.73 o
  -9   5   2      171.38      162.91     10.47 o
  -8   5   2     1513.07     1508.49     32.50 o
  -7   5   2        0.58       -4.32      5.50 o
  -6   5   2      954.79      978.45     21.27 o
  -5   5   2       14.37       15.84      5.19 o
  -4   5   2     2932.79     3080.10     49.27 o
  -3   5   2      866.45      922.64     17.15 o
  -2   5   2       69.27       77.90      3.93 o
  -1   5   2      511.08      569.21      9.74 o
   0   5   2     1556.19     1626.24     26.29 o
   1   5   2      392.04      430.40     11.82 o
   2   5   2      188.43      206.42      8.62 o
   3   5   2      637.05      644.34     11.87 o
   4   5   2       14.55       11.47      5.42 o
   5   5   2      102.64       95.60      6.17 o
   6   5   2      135.67      142.26      7.27 o
   7   5   2      416.79      442.32     13.91 o
   8   5   2        8.58       11.73      6.49 o
   9   5   2       41.97       49.22      8.35 o
  10   5   2        1.29       -3.21      7.92 o
  11   5   2      241.49      243.85     13.85 o
  12   5   2     1152.34     1208.95     34.12 o
  13   5   2      177.48      157.51     14.42 o
  14   5   2      158.09      149.85     19.37 o
  15   5   2        0.57        2.64     28.92 o
  16   5   2      475.26      491.16     47.06 o
  17   5   2       72.58       26.33     63.18 o
 -17   6   2       32.46       46.34     44.23 o
 -16   6   2       60.21       67.96     23.70 o
 -15   6   2        2.70       -1.62     19.38 o
 -14   6   2        2.21        5.24     21.60 o
 -13   6   2       29.35       14.56     17.03 o
 -12   6   2      463.03      458.27     24.20 o
 -11   6   2     1493.36     1563.64     52.04 o
 -10   6   2      106.60      145.40     26.33 o
  -9   6   2     2044.08     2126.33     49.73 o
  -8   6   2       70.48       63.30      8.35 o
  -7   6   2       80.90       67.91      7.79 o
  -6   6   2      157.70      179.97      9.30 o
  -5   6   2      192.87      219.31      9.00 o
  -4   6   2       61.47       41.32      5.59 o
  -3   6   2      757.86      788.01     15.27 o
  -2   6   2      149.06      185.52      6.09 o
  -1   6   2     1184.22     1205.56     18.84 o
   0   6   2       37.36       30.98      5.40 o
   1   6   2        0.23        8.36      4.74 o
   2   6   2       22.16       29.32      6.34 o
   3   6   2      508.93      518.77     14.60 o
   4   6   2      195.04      189.96      6.63 o
   5   6   2       61.53       53.56      5.70 o
   6   6   2      105.45       92.90      7.44 o
   7   6   2        5.04        1.91      6.95 o
   8   6   2       24.41       18.63      7.74 o
   9   6   2      205.39      185.44     12.22 o
  10   6   2        1.19       -1.04      8.87 o
  11   6   2      112.18      121.74     16.42 o
  12   6   2       34.75       62.59     13.14 o
  13   6   2      338.94      379.68     22.86 o
  14   6   2       30.22       18.16     15.62 o
  15   6   2       30.20       84.25     33.29 o
  16   6   2       26.50       -1.34     32.36 o
 -16   7   2       31.93       13.84     69.50 o
 -15   7   2       24.70       28.56     29.97 o
 -14   7   2        4.07       15.80     23.83 o
 -13   7   2       41.37       42.95     20.39 o
 -12   7   2       47.74       20.74     15.78 o
 -11   7   2        8.31        6.00     14.18 o
 -10   7   2      268.95      262.45     19.38 o
  -9   7   2      291.01      313.54     18.10 o
  -8   7   2     1105.54     1126.27     32.96 o
  -7   7   2      346.98      394.35     17.51 o
  -6   7   2     2587.72     2683.62     57.29 o
  -5   7   2     2487.16     2593.07     42.30 o
  -4   7   2       96.41      105.97      6.18 o
  -3   7   2     2434.55     2500.36     37.46 o
  -2   7   2      346.28      334.71     10.32 o
  -1   7   2      615.53      633.58     21.72 o
   0   7   2      596.51      635.10     17.14 o
   1   7   2       13.45        9.45      5.24 o
   2   7   2      142.18      134.41      9.28 o
   3   7   2       17.16       28.01      7.57 o
   4   7   2       25.73       30.37      7.20 o
   5   7   2       73.59       71.47      6.09 o
   6   7   2      567.59      587.87     18.09 o
   7   7   2       30.57       10.93      6.75 o
   8   7   2       18.05       12.22      8.05 o
   9   7   2        6.18        4.09     14.75 o
  10   7   2      167.90      161.98     16.36 o
  11   7   2      599.73      626.99     31.50 o
  12   7   2       24.44       33.55     15.40 o
  13   7   2      174.92      151.95     27.76 o
  14   7   2       65.05       61.08     26.31 o
  15   7   2       87.99      124.90     43.50 o
 -14   8   2       24.38       34.92     25.03 o
 -13   8   2        4.37        3.80     17.91 o
 -12   8   2        0.19       12.64     18.24 o
 -11   8   2       63.00       47.00     17.03 o
 -10   8   2       24.55       31.99     12.78 o
  -9   8   2       53.83       52.08     12.13 o
  -8   8   2       29.29       15.18     12.18 o
  -7   8   2       76.17       73.10      9.40 o
  -6   8   2        0.04        7.88      7.22 o
  -5   8   2      153.70      147.60     46.37 o
  -4   8   2      821.62       -7.58      5.05 o
  -3   8   2     2292.21     2342.32     40.84 o
  -2   8   2      498.41      483.69     13.14 o
  -1   8   2     1352.26     1316.54     33.77 o
   0   8   2      675.52      673.44     23.77 o
   1   8   2       35.65       28.67      6.15 o
   2   8   2       71.56       71.50      9.53 o
   3   8   2      312.84      319.76     16.68 o
   4   8   2      137.10      142.04     12.72 o
   5   8   2      423.65      447.82     18.11 o
   6   8   2       25.89       21.89      4.11 o
   7   8   2        6.38       12.06      6.44 o
   8   8   2       32.91       14.15     11.10 o
   9   8   2        0.62       -4.39     14.59 o
  10   8   2      158.68      158.34     21.46 o
  11   8   2      155.07      150.39     24.36 o
  12   8   2        7.01        6.89     21.88 o
  13   8   2      241.16      195.94     27.25 o
  14   8   2      380.11      410.91     49.87 o
 -13   9   2       10.52      -24.23     19.51 o
 -12   9   2        6.76       26.40     19.51 o
 -11   9   2       12.32        4.68     18.99 o
 -10   9   2        8.26       11.95     27.64 o
  -9   9   2       44.08       25.01     15.64 o
  -8   9   2        6.10       -1.77     16.40 o
  -7   9   2        0.12       23.18     11.03 o
  -6   9   2      247.73      220.34     12.72 o
  -5   9   2       70.85       72.96      6.80 o
  -4   9   2        7.40        3.35      3.99 o
  -3   9   2       30.63       32.63      3.77 o
  -2   9   2       87.88       88.53     15.17 o
  -1   9   2      272.93      313.24     15.05 o
   0   9   2       42.44       31.66      8.32 o
   1   9   2      273.21      294.04     18.93 o
   2   9   2      653.49      676.76     24.39 o
   3   9   2       10.82       28.82     11.21 o
   4   9   2       74.87       57.68     11.53 o
   5   9   2       58.40       42.05     16.72 o
   6   9   2       27.65       15.61     19.16 o
   7   9   2       37.02       57.68     21.09 o
   8   9   2        5.12        7.06     27.13 o
   9   9   2        0.45        5.09     16.56 o
  10   9   2       40.40       11.94     19.52 o
  11   9   2        1.51       58.13     31.97 o
  12   9   2       97.78      120.64     30.35 o
  13   9   2       32.78       41.22     24.88 o
 -11  10   2       20.76        3.33     28.09 o
 -10  10   2       45.50       48.48     19.40 o
  -9  10   2       59.29       59.56     21.50 o
  -8  10   2       36.42       32.50     10.41 o
  -7  10   2        7.40       14.29      7.07 o
  -6  10   2        6.74        3.32     12.16 o
  -5  10   2      183.89      250.36     14.59 o
  -4  10   2       15.47        1.33      6.99 o
  -3  10   2        1.06        1.85     15.45 o
  -2  10   2       56.06       62.75     16.29 o
  -1  10   2        1.15        0.85     11.19 o
   0  10   2        9.38        3.73     14.79 o
   1  10   2      179.68      174.63     17.22 o
   2  10   2       73.93       87.04     14.05 o
   3  10   2        4.33      -13.98      9.34 o
   4  10   2        0.33      -12.54     12.44 o
   5  10   2        0.53      -13.27     12.64 o
   6  10   2       86.71       99.53     21.72 o
   7  10   2        7.85        8.42     16.56 o
   8  10   2      352.94      441.85     36.77 o
   9  10   2        2.72       -8.28     21.32 o
  10  10   2        7.09        0.57     19.91 o
  11  10   2      226.18      208.60     27.98 o
  -9  11   2       17.96       12.06     32.90 o
  -8  11   2      246.48      224.27     27.17 o
  -7  11   2      175.91      259.40     49.08 o
  -6  11   2      137.73      218.56     40.02 o
  -5  11   2       74.87       84.88     31.38 o
  -4  11   2       67.64       53.91     41.96 o
  -3  11   2        4.73       34.70     41.07 o
  -2  11   2      105.96       87.25     33.11 o
  -1  11   2       14.36       34.22     23.14 o
   0  11   2       74.68      113.24     48.44 o
   1  11   2      310.77      483.21     46.45 o
   2  11   2       36.76       47.33     11.67 o
   3  11   2        8.34       22.08     19.15 o
   4  11   2        2.27       25.90     16.20 o
   5  11   2        8.01        7.16     13.34 o
   6  11   2      228.86      259.11     28.88 o
   7  11   2       22.76       27.57     17.83 o
   8  11   2      167.01      241.24     27.71 o
  -5  12   2      154.00      219.83    130.58 o
  -4  12   2        6.57      -14.45     30.77 o
  -3  12   2       26.79       91.21     37.95 o
  -2  12   2       39.65        6.32     34.75 o
  -1  12   2       57.70       51.28     27.47 o
   0  12   2       69.65       66.68     36.88 o
   1  12   2       12.67       15.50     34.78 o
   2  12   2       31.44      -28.08     33.29 o
   3  12   2        5.26       -8.74     34.78 o
   4  12   2        5.77      -30.99     40.44 o
 -19   0   3        3.68       29.49     75.82 o
 -17   0   3      548.69      539.18     73.72 o
 -15   0   3      148.60      145.32     50.55 o
 -13   0   3       14.50       33.70     23.17 o
 -11   0   3      175.11      182.35     24.80 o
  -9   0   3     1544.13     1490.12     53.61 o
  -7   0   3     1365.29     1498.12     56.87 o
  -5   0   3        5.53       -5.27     11.58 o
  -3   0   3    13243.83    11755.01    280.65 o
   1   0   3     5868.52     4833.70    205.20 o
   3   0   3     5039.23     4393.66    110.21 o
   7   0   3     1738.46     1820.86     75.82 o
   9   0   3        1.00        7.37     13.40 o
  11   0   3       10.00       12.64     16.38 o
  13   0   3      165.60      127.45     19.12 o
  15   0   3      117.14      157.96     54.76 o
  17   0   3      293.40      187.45     67.40 o
 -19   1   3        0.08       43.49     37.95 o
 -18   1   3        1.09      -30.47     31.79 o
 -17   1   3       19.68      -29.53     78.98 o
 -16   1   3        1.10       30.54     25.32 o
 -15   1   3        1.04       28.14     32.65 o
 -14   1   3      125.32      140.94     21.46 o
 -13   1   3       22.02       17.24     13.40 o
 -12   1   3      718.55      693.40     29.37 o
 -11   1   3       51.84       44.04     12.32 o
 -10   1   3      222.66      227.97     15.19 o
  -9   1   3        0.28       12.03      8.60 o
  -8   1   3     1589.32     1772.40     44.21 o
  -7   1   3      356.15      385.12     15.89 o
  -6   1   3      187.66      186.34     10.16 o
  -5   1   3     1137.35     1114.13     27.51 o
  -4   1   3     1411.45     1289.38     28.82 o
  -3   1   3      147.40      120.55      6.32 o
  -2   1   3     3981.74     3388.23     51.57 o
  -1   1   3      759.57      703.69     10.72 o
   0   1   3     8484.61     7462.93     97.10 o
   1   1   3      925.61      856.29     13.62 o
   2   1   3     7931.70     7459.81    115.26 o
   3   1   3      867.38      839.98     21.87 o
   4   1   3     3399.97     3330.74     55.66 o
   5   1   3      225.88      212.58     10.87 o
   6   1   3     2052.98     2124.33     33.83 o
   7   1   3     4258.98     4167.92     70.40 o
   8   1   3        0.03       -1.94      3.91 o
   9   1   3      414.58      416.22     14.36 o
  10   1   3       14.74        6.63      6.77 o
  11   1   3     1336.93     1327.77     34.81 o
  12   1   3      102.72       97.64     10.40 o
  13   1   3      247.49      200.37     28.04 o
  14   1   3      347.05      341.26     21.12 o
  15   1   3       27.90       34.78     26.03 o
  16   1   3       18.10        9.45     27.52 o
  17   1   3       31.30       80.50     38.90 o
  18   1   3       47.17       35.67     46.55 o
 -19   2   3       83.80      119.30     57.92 o
 -18   2   3        8.61      -18.80     38.90 o
 -17   2   3        2.28       14.85     29.34 o
 -16   2   3       12.83       13.69     31.17 o
 -15   2   3      117.31      128.47     30.54 o
 -14   2   3       32.18        6.47     20.32 o
 -13   2   3       23.03       31.91     20.28 o
 -12   2   3       89.39       87.11     13.27 o
 -11   2   3     2040.30     2161.17     61.06 o
 -10   2   3       54.59       32.86     10.94 o
  -9   2   3     2233.18     2402.10     57.05 o
  -8   2   3      736.24      747.90     23.87 o
  -7   2   3      133.81      145.55     10.45 o
  -6   2   3      357.57      343.42     14.33 o
  -5   2   3      328.98      364.26     12.57 o
  -4   2   3      367.31      407.10     10.67 o
  -3   2   3       20.34       16.13      3.09 o
  -2   2   3     7999.42     7455.25     93.14 o
  -1   2   3      646.37      625.29     10.65 o
   0   2   3      591.11      540.59      8.66 o
   1   2   3     1770.19     1622.54     23.76 o
   2   2   3     1858.46     1803.06     25.67 o
   3   2   3     2101.38     2008.95     30.55 o
   4   2   3       29.56       29.62      4.51 o
   5   2   3     1738.66     1615.58     31.20 o
   6   2   3     1156.69     1189.43     22.48 o
   7   2   3     1698.58     1704.48     43.33 o
   8   2   3      142.19      141.75     13.88 o
   9   2   3     4079.06     4230.19     82.60 o
  10   2   3       22.44       19.40      8.12 o
  11   2   3      229.31      220.52     14.47 o
  12   2   3      784.41      896.07     28.89 o
  13   2   3      428.76      423.61     22.57 o
  14   2   3      218.58      208.58     19.48 o
  15   2   3        1.70        4.80     23.14 o
  16   2   3      131.76      154.12     34.25 o
  17   2   3       76.75       53.91     34.97 o
  18   2   3       50.60       56.33     40.77 o
 -18   3   3        0.22        4.14     83.19 o
 -17   3   3       10.95      -26.94     28.18 o
 -16   3   3      297.05      254.17     39.28 o
 -15   3   3        4.55        0.39     28.70 o
 -14   3   3      120.40       73.13     19.84 o
 -13   3   3      100.86       47.33     17.70 o
 -12   3   3        1.68      -12.64     13.38 o
 -11   3   3      680.61      719.27     32.83 o
 -10   3   3      931.36      983.55     34.43 o
  -9   3   3      167.57      172.13     13.35 o
  -8   3   3      613.31      626.81     21.80 o
  -7   3   3     1679.80     1796.14     37.92 o
  -6   3   3      423.80      450.35     14.41 o
  -5   3   3     1510.11     1460.46     29.43 o
  -4   3   3      912.99      889.95     18.90 o
  -3   3   3      128.35      133.03      5.22 o
  -2   3   3       26.46       18.83      2.48 o
  -1   3   3      131.17      131.89      4.04 o
   0   3   3        6.42        6.29      1.40 o
   1   3   3      430.69      402.63      8.28 o
   2   3   3      289.04      280.07      6.95 o
   3   3   3     2129.82     2057.07     33.07 o
   4   3   3     1841.40     1835.95     29.99 o
   5   3   3       27.41       30.20      4.56 o
   6   3   3     1669.28     1699.57     32.50 o
   7   3   3     2201.71     2283.22     42.04 o
   8   3   3      133.90      123.04      8.02 o
   9   3   3       32.35       40.73      6.54 o
  10   3   3      619.12      621.47     17.92 o
  11   3   3      370.66      357.94     14.61 o
  12   3   3       18.96       12.62      9.69 o
  13   3   3     1961.42     1957.38     49.60 o
  14   3   3      261.93      257.71     18.19 o
  15   3   3      228.77      162.08     27.03 o
  16   3   3      254.34      242.66     87.41 o
  17   3   3       24.06       40.43     33.87 o
  18   3   3      127.68       70.60     40.13 o
 -18   4   3       85.98       87.04     41.86 o
 -17   4   3        0.29      -18.29     41.36 o
 -16   4   3       87.37       97.54     24.26 o
 -15   4   3      229.82      222.14     23.39 o
 -14   4   3        6.45       17.48     15.51 o
 -13   4   3       35.60       25.23     17.33 o
 -12   4   3       58.81       49.26     12.97 o
 -11   4   3       62.40       47.05     12.55 o
 -10   4   3       12.41       16.94      8.64 o
  -9   4   3     1997.50     2035.21     46.57 o
  -8   4   3      781.62      742.69     21.19 o
  -7   4   3        3.79        9.70      6.24 o
  -6   4   3      110.12      103.34      7.26 o
  -5   4   3       56.44       60.45      5.70 o
  -4   4   3     1237.45     1290.62     24.34 o
  -3   4   3     4243.95     4151.29     54.72 o
  -2   4   3     2614.51     2764.73     38.15 o
  -1   4   3     7030.05     6914.73     79.76 o
   0   4   3      656.93      673.33     13.50 o
   1   4   3     3485.77     3751.09     50.34 o
   2   4   3     2114.82     2189.56     25.42 o
   3   4   3        4.43        0.31      2.73 o
   4   4   3       45.86       57.43      5.04 o
   5   4   3      454.15      444.51     12.35 o
   6   4   3     1109.27     1207.59     26.64 o
   7   4   3       35.83       40.45      7.39 o
   8   4   3       48.34       59.40      7.28 o
   9   4   3       82.23       63.11      8.73 o
  10   4   3      800.11      815.07     22.01 o
  11   4   3       26.11       21.33      8.20 o
  12   4   3       31.19       21.26      9.52 o
  13   4   3      260.25      247.81     14.48 o
  14   4   3      247.25      229.44     22.76 o
  15   4   3      335.70      333.39     58.97 o
  16   4   3      190.17      141.68     35.43 o
  17   4   3      448.50      338.63     38.49 o
 -17   5   3       72.49       63.51     26.59 o
 -16   5   3        9.11       34.86     22.69 o
 -15   5   3      305.13      283.11     29.88 o
 -14   5   3       42.02       44.55     17.60 o
 -13   5   3        0.35        0.56     14.90 o
 -12   5   3        1.27        8.26     10.65 o
 -11   5   3     1128.61     1157.04     36.59 o
 -10   5   3        4.13       13.40      9.13 o
  -9   5   3       17.36       26.86      7.83 o
  -8   5   3      430.74      421.86     14.49 o
  -7   5   3      518.67      529.16     15.63 o
  -6   5   3      106.88      108.44      8.22 o
  -5   5   3      234.43      239.65      9.02 o
  -4   5   3      709.53      813.16     16.76 o
  -3   5   3       22.68       26.39      3.84 o
  -2   5   3     2134.55     2079.65     28.82 o
  -1   5   3     7526.06     7774.36     86.72 o
   0   5   3      657.42      694.84     14.71 o
   1   5   3      350.63      309.64     10.38 o
   2   5   3      714.65      744.51     17.03 o
   3   5   3      117.85       95.53      3.70 o
   4   5   3      409.51      402.92     15.94 o
   5   5   3      301.63      309.66     11.30 o
   6   5   3        1.44        4.96      5.89 o
   7   5   3      167.63      169.69     10.05 o
   8   5   3      104.10      117.37      9.52 o
   9   5   3      332.17      337.91     14.85 o
  10   5   3       22.42       11.73      9.68 o
  11   5   3      342.29      298.76     21.18 o
  12   5   3        0.04       13.68     13.59 o
  13   5   3       10.21       17.81     12.53 o
  14   5   3        3.82        2.62     12.51 o
  15   5   3      175.86      177.46     33.22 o
  16   5   3       61.79       39.70     39.29 o
  17   5   3        4.71       18.96     69.50 o
 -17   6   3       16.76        8.42     37.91 o
 -16   6   3       11.89        7.33     26.05 o
 -15   6   3      267.76      303.43     29.67 o
 -14   6   3        4.34       10.62     17.94 o
 -13   6   3       35.59       36.57     18.97 o
 -12   6   3        2.16        7.73     13.13 o
 -11   6   3        9.24       10.20     11.96 o
 -10   6   3       59.91       59.01     12.59 o
  -9   6   3      437.39      469.62     21.66 o
  -8   6   3     2625.17     2714.42     56.24 o
  -7   6   3       39.13       30.41      6.62 o
  -6   6   3      224.81      213.86      9.31 o
  -5   6   3      145.83      127.11      7.61 o
  -4   6   3      171.04      161.56      7.56 o
  -3   6   3      656.54      658.40     13.23 o
  -2   6   3       88.52       82.15      4.56 o
  -1   6   3      600.25      569.34     13.33 o
   0   6   3      107.23      103.54      7.31 o
   1   6   3       33.96       30.96      6.34 o
   2   6   3      140.81      131.18      8.90 o
   3   6   3      130.56      127.04      9.72 o
   4   6   3      238.57      239.20      7.88 o
   5   6   3        2.40       11.46      4.08 o
   6   6   3       36.90       27.59      5.56 o
   7   6   3        1.64        8.58      6.96 o
   8   6   3        0.02        0.12      6.85 o
   9   6   3       11.27       -8.19     15.50 o
  10   6   3       46.99       41.78     10.01 o
  11   6   3      148.52      133.64     14.42 o
  12   6   3      122.40      114.03     27.37 o
  13   6   3       99.59      100.93     18.05 o
  14   6   3       96.17       90.92     28.12 o
  15   6   3       39.93       51.55     31.17 o
  16   6   3       48.05       55.83     36.28 o
 -16   7   3        0.50       -9.55     31.38 o
 -15   7   3        2.26      -36.81     24.54 o
 -14   7   3       77.29       89.12     28.18 o
 -13   7   3       27.45       18.60     17.03 o
 -12   7   3       10.49        6.57     15.71 o
 -11   7   3      283.11      300.57     31.13 o
 -10   7   3       15.01        8.33     11.47 o
  -9   7   3        0.00       -4.55     11.76 o
  -8   7   3      314.99      340.84     16.72 o
  -7   7   3      390.90      410.47     17.62 o
  -6   7   3      511.35      483.31     19.79 o
  -5   7   3        9.37        8.50      5.97 o
  -4   7   3     2477.14     2553.38     41.63 o
  -3   7   3     2410.28     2450.23     37.03 o
  -2   7   3       39.26       37.34      3.35 o
  -1   7   3      709.61      659.47     19.95 o
   0   7   3      470.15      486.96     15.84 o
   1   7   3      186.09      160.30     10.84 o
   2   7   3       11.53       15.82      7.75 o
   3   7   3       21.22       11.99      7.84 o
   4   7   3      102.09      119.94     10.95 o
   5   7   3      169.48      172.22      7.97 o
   6   7   3      104.56      105.65      7.30 o
   7   7   3      177.57      216.38     15.53 o
   8   7   3      409.75      430.39     18.45 o
   9   7   3        2.08       16.80      8.56 o
  10   7   3       26.30       19.57     11.52 o
  11   7   3      178.87      177.18     22.05 o
  12   7   3        4.52       -9.61     17.09 o
  13   7   3       97.99      109.39     21.89 o
  14   7   3       16.86       33.01     29.67 o
  15   7   3       43.00       40.20     33.48 o
 -14   8   3        0.75      -13.04     29.61 o
 -13   8   3        0.83       -7.44     23.69 o
 -12   8   3      145.65      123.43     37.91 o
 -11   8   3       18.45       28.80     18.53 o
 -10   8   3       60.50       55.19     19.19 o
  -9   8   3        9.20        5.96     12.71 o
  -8   8   3       19.06       -3.45      9.77 o
  -7   8   3      449.85      467.09     18.35 o
  -6   8   3      264.51      259.62     14.83 o
  -5   8   3      593.84      582.93     16.33 o
  -4   8   3     2083.22     2274.97     37.96 o
  -3   8   3      593.45      664.95     15.28 o
  -2   8   3     1312.66     1360.73     34.14 o
  -1   8   3     2986.37     3242.19     70.49 o
   0   8   3     1667.31     1643.37     38.52 o
   1   8   3      604.15      629.26     21.97 o
   2   8   3      908.65      997.01     29.16 o
   3   8   3        0.92       -1.59     11.00 o
   4   8   3     1078.95     1184.85     33.59 o
   5   8   3        6.28        3.75     10.52 o
   6   8   3       43.05        6.62     15.55 o
   7   8   3       44.67       47.85      6.58 o
   8   8   3        0.72       -7.97      7.37 o
   9   8   3      319.86      307.44     49.49 o
  10   8   3        2.71      -11.51     18.65 o
  11   8   3        4.81        4.82     17.63 o
  12   8   3       70.57      146.26     26.25 o
  13   8   3        9.15      -14.48     29.35 o
  14   8   3        0.01      -36.05     34.75 o
 -13   9   3        3.09        0.31     22.59 o
 -12   9   3        2.28       -4.28     27.29 o
 -11   9   3        0.08      -16.55     24.75 o
 -10   9   3       12.61       13.14     17.61 o
  -9   9   3        0.52       11.32     22.52 o
  -8   9   3       22.83        2.09     15.78 o
  -7   9   3       51.02       35.56      9.52 o
  -6   9   3      140.31      136.65     10.70 o
  -5   9   3        1.33       -1.26      5.05 o
  -4   9   3      251.62      298.61     12.64 o
  -3   9   3      148.12      169.16     14.96 o
  -2   9   3      319.83      314.43     19.90 o
  -1   9   3        3.21        5.74      8.93 o
   0   9   3      452.68      481.54     22.42 o
   1   9   3      503.14      547.81     23.55 o
   2   9   3      894.49      982.00     31.59 o
   3   9   3        3.37        6.15     14.94 o
   4   9   3      316.29      329.12     25.43 o
   5   9   3      359.12      397.34     24.87 o
   6   9   3      882.63      917.27     62.79 o
   7   9   3      191.70      261.30     26.58 o
   8   9   3       10.51       16.11     23.51 o
   9   9   3      108.20       82.99     28.99 o
  10   9   3       13.52      -12.73     20.60 o
  11   9   3       34.95       81.07     50.89 o
  12   9   3       15.71       12.15     24.75 o
 -11  10   3       26.91       13.22     20.92 o
 -10  10   3       62.81       43.98     19.46 o
  -9  10   3        0.13       -8.64     13.84 o
  -8  10   3       63.31       51.78     18.54 o
  -7  10   3       96.40      105.81     12.74 o
  -6  10   3      181.19      170.64     13.79 o
  -5  10   3        1.56        3.46      7.60 o
  -4  10   3        8.15       -4.33     11.58 o
  -3  10   3      407.32      380.10     24.18 o
  -2  10   3      274.04      285.30     20.18 o
  -1  10   3        5.22       20.76     12.37 o
   0  10   3       77.41      102.34     14.75 o
   1  10   3        1.69       -4.69      9.55 o
   2  10   3      102.51      103.52     15.55 o
   3  10   3       72.40       64.23     17.58 o
   4  10   3       94.22      107.00     17.54 o
   5  10   3       94.31       96.59     18.06 o
   6  10   3       10.45       11.36     20.65 o
   7  10   3       48.75       22.38     32.51 o
   8  10   3        6.09        1.52     21.20 o
   9  10   3       71.31       34.07     27.76 o
  10  10   3       70.00       91.56     29.17 o
  -9  11   3        3.99       71.31     38.96 o
  -8  11   3      106.44      128.89     38.18 o
  -7  11   3       95.96       67.40     31.27 o
  -6  11   3       61.96       43.09     35.65 o
  -5  11   3       93.00       74.77     41.07 o
  -4  11   3       11.44       22.11     32.65 o
  -3  11   3       14.90        9.20     36.86 o
  -2  11   3       47.11       40.71     37.57 o
  -1  11   3       91.29       88.08     16.22 o
   0  11   3       97.47      118.96     32.01 o
   1  11   3       91.93      119.13     30.56 o
   2  11   3       33.91       53.55     19.65 o
   3  11   3       83.54      100.16     18.85 o
   4  11   3       29.85       25.48     15.45 o
   5  11   3       95.90       92.64     28.78 o
   6  11   3        8.55       -0.19     26.76 o
   7  11   3       63.62       56.23     23.18 o
   8  11   3        2.38       12.21     24.13 o
  -4  12   3        0.04        5.43     35.82 o
  -3  12   3       15.78       41.67     36.86 o
  -2  12   3       21.23       31.55     33.11 o
  -1  12   3       12.59      -40.38     34.78 o
   0  12   3        1.09      -34.10     37.37 o
   1  12   3        0.82       -1.50     35.92 o
   2  12   3       33.65       53.30     43.91 o
   3  12   3       52.85       53.62     51.60 o
   4  12   3       12.76       14.74     50.55 o
 -18   0   4        7.84       27.38     50.55 o
 -16   0   4       19.31      -21.06     52.65 o
 -14   0   4        7.14       10.53     29.49 o
 -12   0   4     1613.64     1733.51     98.99 o
 -10   0   4      194.65      137.31     18.57 o
  -8   0   4     2085.08     2243.13     84.89 o
  -6   0   4      115.25      110.17     11.91 o
  -4   0   4     1417.53     1355.63     43.11 o
  -2   0   4      170.41      219.08      7.89 o
   0   0   4      610.95      478.96     16.40 o
   2   0   4        0.05        3.95      5.39 o
   4   0   4     2660.18     2603.10     73.71 o
   6   0   4      152.95      130.34     14.67 o
   8   0   4      255.39      284.31     28.43 o
  10   0   4      203.71      177.41     21.56 o
  12   0   4       61.23       91.86     28.43 o
  14   0   4      423.50      385.43     54.76 o
  16   0   4       25.60       61.08     44.23 o
  18   0   4      601.20      629.74    103.20 o
 -19   1   4      184.07      229.79     43.76 o
 -18   1   4        0.64        7.09     45.28 o
 -17   1   4       35.94       49.98     30.29 o
 -16   1   4       88.15       69.85     43.18 o
 -15   1   4      133.91       91.11     26.03 o
 -14   1   4      255.94      163.45     26.03 o
 -13   1   4      187.03      172.57     21.55 o
 -12   1   4      866.02      890.00     35.24 o
 -11   1   4       59.96       68.27     12.45 o
 -10   1   4       62.74       54.45     11.53 o
  -9   1   4     4702.56     5017.64    110.82 o
  -8   1   4      482.38      493.33     18.87 o
  -7   1   4      265.74      296.84     14.46 o
  -6   1   4      631.06      662.14     21.02 o
  -5   1   4      383.03      355.17     13.63 o
  -4   1   4     2272.91     2115.32     45.27 o
  -3   1   4     2238.45     2026.75     38.33 o
  -2   1   4       14.01       17.80      2.12 o
  -1   1   4     1424.99     1270.38     20.30 o
   0   1   4      730.70      718.35     11.85 o
   1   1   4     1687.71     1619.21     22.43 o
   2   1   4      754.33      711.93     14.63 o
   3   1   4      135.75      144.22      5.81 o
   4   1   4      802.56      765.67     16.48 o
   5   1   4      471.77      516.75     18.89 o
   6   1   4     1009.82      950.52     26.75 o
   7   1   4       88.11       96.31     11.69 o
   8   1   4      416.26      446.77     27.66 o
   9   1   4      330.01      388.25     19.86 o
  10   1   4     1697.14     1653.64     48.96 o
  11   1   4       13.98       12.91     12.81 o
  12   1   4      396.19      402.07     25.67 o
  13   1   4        2.84        1.10     16.94 o
  14   1   4       12.77       45.08     22.24 o
  15   1   4      330.83      336.96     37.95 o
  16   1   4       39.10       56.87     46.17 o
  17   1   4        5.47       12.36     38.44 o
  18   1   4       39.08       69.69     50.55 o
 -19   2   4        2.10      -43.62     42.74 o
 -18   2   4        0.12       23.33     38.38 o
 -17   2   4       27.72       45.46     34.28 o
 -16   2   4      167.03      128.79     30.29 o
 -15   2   4       13.33        7.77     21.56 o
 -14   2   4       47.22       46.01     18.47 o
 -13   2   4       97.16      147.26     18.95 o
 -12   2   4     1123.00     1209.78     41.33 o
 -11   2   4       62.11       77.06     12.43 o
 -10   2   4      785.97      831.11     28.81 o
  -9   2   4     4236.13     4614.26    101.51 o
  -8   2   4       14.18       14.74      7.37 o
  -7   2   4      249.89      277.27     13.63 o
  -6   2   4       31.22       13.59      5.72 o
  -5   2   4       70.35       80.40      6.36 o
  -4   2   4       34.80       27.47      3.78 o
  -3   2   4      229.03      197.16      6.43 o
  -2   2   4       64.10       61.41      3.29 o
  -1   2   4     3726.85     3443.71     44.25 o
   0   2   4      939.71      820.02     12.81 o
   1   2   4       84.76       79.03      3.88 o
   2   2   4      250.50      207.31      6.17 o
   3   2   4      261.44      267.01      9.28 o
   4   2   4       55.72       75.11      7.44 o
   5   2   4      215.33      220.01      8.47 o
   6   2   4      104.45      114.89      6.95 o
   7   2   4     3488.23     3684.03     65.51 o
   8   2   4     1551.79     1672.94     36.83 o
   9   2   4     2747.61     2846.87     60.85 o
  10   2   4       16.34       18.14      5.58 o
  11   2   4      905.18      899.83     27.05 o
  12   2   4        2.04       -4.73     13.21 o
  13   2   4      781.17      769.08     28.16 o
  14   2   4      203.22      200.71     27.65 o
  15   2   4       52.22       16.80     28.33 o
  16   2   4       34.12       19.48     29.34 o
  17   2   4        3.58        7.65     35.92 o
  18   2   4        4.00      -11.72     39.44 o
 -18   3   4       31.33       42.44     55.81 o
 -17   3   4       17.24       29.31     33.47 o
 -16   3   4        7.52       -4.21     37.91 o
 -15   3   4       23.39       45.19     24.27 o
 -14   3   4        7.69       14.53     18.38 o
 -13   3   4       22.74       31.19     18.05 o
 -12   3   4      440.39      418.69     27.91 o
 -11   3   4      884.24      926.16     38.00 o
 -10   3   4      330.78      318.99     19.76 o
  -9   3   4      123.65      161.60     14.24 o
  -8   3   4       27.62       37.25      8.11 o
  -7   3   4     1751.20     1967.20     52.24 o
  -6   3   4      676.40      734.41     18.09 o
  -5   3   4       77.14       58.57      5.63 o
  -4   3   4    10046.66    10452.65    154.32 o
  -3   3   4      610.37      529.34     10.91 o
  -2   3   4     3926.07     3710.81     50.92 o
  -1   3   4     1337.52     1242.01     17.51 o
   0   3   4     1691.11     1683.97     22.97 o
   1   3   4      486.22      456.82      9.94 o
   2   3   4     1326.68     1284.55     23.96 o
   3   3   4     1893.53     1951.42     27.35 o
   4   3   4       49.35       44.80      5.20 o
   5   3   4     2098.54     2124.46     34.70 o
   6   3   4      505.47      551.19     15.16 o
   7   3   4       73.90       86.49      8.35 o
   8   3   4       53.30       64.01      7.92 o
   9   3   4      294.04      296.56     14.52 o
  10   3   4     4469.08     4610.80    109.21 o
  11   3   4       16.16       13.26      8.07 o
  12   3   4      787.36      781.52     33.14 o
  13   3   4      137.04      147.06     13.38 o
  14   3   4      860.35      765.88     47.14 o
  15   3   4       42.39       55.77     63.18 o
  16   3   4      461.33      470.86     51.36 o
  17   3   4      174.24      115.50     36.43 o
  18   3   4       15.73       28.54     36.28 o
 -18   4   4       77.42       85.89     40.31 o
 -17   4   4        7.84       10.39     25.41 o
 -16   4   4       55.18       66.22     22.32 o
 -15   4   4        2.39       -3.22     18.10 o
 -14   4   4       35.30       12.61     17.60 o
 -13   4   4      481.03      460.73     26.48 o
 -12   4   4      185.12      207.20     17.51 o
 -11   4   4      316.71      303.76     17.25 o
 -10   4   4      679.21      693.42     26.91 o
  -9   4   4      191.60      186.66     11.49 o
  -8   4   4      170.68      156.73      9.78 o
  -7   4   4       59.61       67.00      7.82 o
  -6   4   4      132.00      111.19      8.79 o
  -5   4   4       14.14        9.81      4.70 o
  -4   4   4     1453.60     1681.58     27.35 o
  -3   4   4      401.33      391.97      9.08 o
  -2   4   4     4414.89     4689.76     60.53 o
  -1   4   4     2846.36     2984.89     38.96 o
   0   4   4       65.19       83.83      4.04 o
   1   4   4      179.66      189.52      5.41 o
   2   4   4       23.63       29.63      3.72 o
   3   4   4     1599.67     1809.21     24.90 o
   4   4   4     1211.42     1335.70     24.58 o
   5   4   4      156.86      182.98      8.20 o
   6   4   4      119.91      100.81      6.87 o
   7   4   4       11.56       10.58      6.24 o
   8   4   4        8.90       19.13      6.92 o
   9   4   4       50.70       57.75      8.72 o
  10   4   4      593.77      620.82     20.74 o
  11   4   4      140.32      141.53     12.13 o
  12   4   4     1849.85     1821.86     50.07 o
  13   4   4      789.92      767.03     30.10 o
  14   4   4      535.47      574.25     38.87 o
  15   4   4      517.35      494.11     40.48 o
  16   4   4      439.47      405.04     42.17 o
  17   4   4       30.73       18.16     31.73 o
 -17   5   4        5.95       -5.05     22.88 o
 -16   5   4      361.04      368.24     34.22 o
 -15   5   4        0.02      -16.30     18.47 o
 -14   5   4       95.84      133.30     20.87 o
 -13   5   4       13.21        9.73     13.27 o
 -12   5   4       91.85      138.97     19.69 o
 -11   5   4      318.79      319.33     18.20 o
 -10   5   4     1513.24     1577.89     36.08 o
  -9   5   4        0.59       -1.22      6.84 o
  -8   5   4     1255.38     1284.72     29.10 o
  -7   5   4       27.30       28.27      6.39 o
  -6   5   4      423.96      439.99     15.59 o
  -5   5   4      409.49      441.78     12.47 o
  -4   5   4      164.53      172.51      7.14 o
  -3   5   4      363.17      311.08      8.89 o
  -2   5   4      726.96      648.52     11.81 o
  -1   5   4      151.25      173.77      9.48 o
   0   5   4      629.29      680.91     15.46 o
   1   5   4        8.81       16.87      5.82 o
   2   5   4      404.01      375.06     14.63 o
   3   5   4     1138.94     1201.32     18.10 o
   4   5   4     2238.15     2284.79     38.87 o
   5   5   4       33.27       42.18      5.41 o
   6   5   4        3.04        5.10      5.46 o
   7   5   4      161.93      168.87     10.25 o
   8   5   4       61.12       64.43      8.36 o
   9   5   4      120.55      123.13     13.81 o
  10   5   4       14.51       -4.36      8.58 o
  11   5   4      282.18      287.98     17.21 o
  12   5   4      292.46      298.44     18.26 o
  13   5   4        1.42       15.55     13.19 o
  14   5   4       44.87       14.05     22.68 o
  15   5   4      147.94      118.05     29.56 o
  16   5   4       29.39       68.13     51.23 o
 -17   6   4       96.82      101.10     44.23 o
 -16   6   4       23.21       -8.07     23.32 o
 -15   6   4      133.78      177.92     47.89 o
 -14   6   4       26.83       28.92     18.02 o
 -13   6   4      289.28      280.25     26.60 o
 -12   6   4      123.73      116.97     17.06 o
 -11   6   4      497.73      557.39     25.18 o
 -10   6   4      266.56      268.96     17.75 o
  -9   6   4        0.37       22.44      9.79 o
  -8   6   4      387.91      437.53     19.56 o
  -7   6   4      147.39      130.49      9.61 o
  -6   6   4      342.91      351.08     14.82 o
  -5   6   4        0.08       -3.06      4.81 o
  -4   6   4     1067.88     1088.95     22.15 o
  -3   6   4       60.47       59.31      4.43 o
  -2   6   4       98.28       97.60      4.64 o
  -1   6   4       39.37       34.26      5.56 o
   0   6   4      121.20      126.30      8.40 o
   1   6   4      352.08      383.20     13.85 o
   2   6   4      294.04      290.55     12.64 o
   3   6   4      655.24      715.20     19.53 o
   4   6   4      368.14      379.45     10.79 o
   5   6   4        2.48        4.23      4.96 o
   6   6   4        3.16       -2.75      5.51 o
   7   6   4      786.33      837.12     22.44 o
   8   6   4      315.75      340.72     25.90 o
   9   6   4       87.30       85.42     10.46 o
  10   6   4       84.14       85.31     11.59 o
  11   6   4      204.39      181.10     16.80 o
  12   6   4      123.75      127.69     22.80 o
  13   6   4       23.31        2.08     13.95 o
  14   6   4      177.06      185.91     46.10 o
  15   6   4       44.25       66.73     35.80 o
  16   6   4      169.99      164.28     58.97 o
 -16   7   4        4.16       -4.54     36.86 o
 -15   7   4       96.58      126.64     31.17 o
 -14   7   4       39.58       25.19     22.08 o
 -13   7   4        9.79       25.60     22.53 o
 -12   7   4      121.72      129.21     37.90 o
 -11   7   4        7.86       18.96     15.79 o
 -10   7   4      415.77      386.92     22.47 o
  -9   7   4       25.12       28.28     10.36 o
  -8   7   4       52.92       70.40     10.10 o
  -7   7   4       73.07       92.48      9.76 o
  -6   7   4       24.86       17.02      7.18 o
  -5   7   4      164.46      140.21      8.71 o
  -4   7   4      869.73      924.22     21.36 o
  -3   7   4     3325.45     3426.82     49.70 o
  -2   7   4        4.93        5.02      6.30 o
  -1   7   4     1184.43     1090.40     25.50 o
   0   7   4        2.76        2.30      6.09 o
   1   7   4       41.33       27.80      8.41 o
   2   7   4       80.69       60.43      8.94 o
   3   7   4       46.24       59.79      8.66 o
   4   7   4        6.08       -0.46      7.52 o
   5   7   4       77.72       65.11      7.69 o
   6   7   4       18.49       11.84      5.10 o
   7   7   4       62.88       46.45      9.89 o
   8   7   4        1.36        2.87      8.01 o
   9   7   4      244.20      239.75     15.17 o
  10   7   4        3.91       -3.57     10.87 o
  11   7   4      118.95       72.85     16.95 o
  12   7   4        1.08      -24.06     19.21 o
  13   7   4        5.66       30.28     29.67 o
  14   7   4        7.68       49.18     31.99 o
  15   7   4        5.79      -31.59     50.55 o
 -14   8   4       92.93      115.65     41.07 o
 -13   8   4       15.76       17.32     24.88 o
 -12   8   4       84.82      100.36     25.19 o
 -11   8   4       13.49       -4.00     16.43 o
 -10   8   4       26.77        0.68     17.21 o
  -9   8   4      202.68      222.53     22.68 o
  -8   8   4      107.91       90.18     18.85 o
  -7   8   4       19.17       12.97      9.93 o
  -6   8   4        0.39       -3.54      7.38 o
  -5   8   4        1.85        3.34      4.60 o
  -4   8   4      102.42      107.99      6.87 o
  -3   8   4      323.82      348.05     11.07 o
  -2   8   4      706.69      719.96     23.36 o
  -1   8   4      605.20      624.00     22.49 o
   0   8   4       99.71      102.85     11.15 o
   1   8   4      456.02      510.96     24.51 o
   2   8   4      569.87      574.52     23.23 o
   3   8   4       18.25       16.11     11.02 o
   4   8   4      537.24      471.27     20.55 o
   5   8   4       71.18       83.25     12.46 o
   6   8   4       80.68       78.82     14.62 o
   7   8   4       18.66       11.37      6.09 o
   8   8   4       10.91        3.56      9.54 o
   9   8   4        9.33       69.40     21.37 o
  10   8   4       22.37       20.48     18.54 o
  11   8   4        0.00       14.37     22.96 o
  12   8   4      119.27      155.93     29.80 o
  13   8   4      348.70      425.49     67.40 o
 -13   9   4       18.38       17.04     24.54 o
 -12   9   4      100.44      108.29     26.68 o
 -11   9   4       16.05       26.96     21.03 o
 -10   9   4      129.21      145.52     23.66 o
  -9   9   4       65.73       40.89     14.81 o
  -8   9   4        0.43        7.45     12.20 o
  -7   9   4        6.50        2.13      6.76 o
  -6   9   4       12.79       11.46      5.97 o
  -5   9   4      605.92      572.43     16.93 o
  -4   9   4      377.04      405.09     12.82 o
  -3   9   4        9.07        5.70      7.99 o
  -2   9   4       23.77       27.54     11.33 o
  -1   9   4       47.39       77.93     11.37 o
   0   9   4     1284.92     1320.15     43.81 o
   1   9   4      340.32      343.80     19.93 o
   2   9   4       39.35       20.16     10.51 o
   3   9   4      387.59      458.95     22.03 o
   4   9   4     1628.48     1774.02     63.54 o
   5   9   4       15.94       22.11     18.32 o
   6   9   4      491.18      482.03     26.95 o
   7   9   4      476.65      600.18     39.70 o
   8   9   4       73.24       69.47     20.12 o
   9   9   4       51.83       51.04     21.28 o
  10   9   4        0.14        7.39     21.13 o
  11   9   4       77.48       72.55     28.66 o
  12   9   4        3.15       -0.18     43.01 o
 -11  10   4       49.48       56.54     20.77 o
 -10  10   4        0.36       22.33     20.88 o
  -9  10   4       10.60       28.53     17.93 o
  -8  10   4      151.33      139.14     21.28 o
  -7  10   4       51.82       65.22     15.20 o
  -6  10   4       47.97       67.83     20.06 o
  -5  10   4        0.74       -1.17     15.06 o
  -4  10   4      279.88      270.13     34.62 o
  -3  10   4      135.87      165.60     18.31 o
  -2  10   4       70.97       49.58     12.77 o
  -1  10   4       97.11       93.14     13.68 o
   0  10   4        0.80        7.61     15.06 o
   1  10   4       21.51       12.68     18.87 o
   2  10   4      188.49      224.20     22.54 o
   3  10   4      303.95      290.38     26.28 o
   4  10   4      134.81      134.92     19.38 o
   5  10   4       31.25       43.38     18.19 o
   6  10   4      348.57      368.13     29.36 o
   7  10   4      237.86      265.54     27.12 o
   8  10   4       14.69       11.39     23.49 o
   9  10   4      225.34      220.21     30.88 o
  10  10   4      107.82       88.00     24.89 o
  -8  11   4      317.61      408.11     51.11 o
  -7  11   4        1.45       30.94     27.66 o
  -6  11   4       23.54       11.77     37.95 o
  -5  11   4       22.22       29.32     32.65 o
  -4  11   4       35.58       37.07     13.08 o
  -3  11   4      145.19      147.84     17.89 o
  -2  11   4        6.61       -0.56     13.51 o
  -1  11   4        6.59       -7.97     11.74 o
   0  11   4       23.49       23.49     14.32 o
   1  11   4        3.54       -8.85     13.22 o
   2  11   4       15.67      -14.28     29.68 o
   3  11   4        0.04      -17.85     14.98 o
   4  11   4        6.49       -3.39     17.57 o
   5  11   4       45.27      103.68     35.63 o
   6  11   4       10.22       27.60     34.75 o
   7  11   4        4.79       -3.37     29.09 o
  -4  12   4       17.92        0.70     32.31 o
  -3  12   4        8.36       40.33     36.86 o
  -2  12   4       86.68       80.03     82.14 o
  -1  12   4        6.71       52.15     36.88 o
   0  12   4       30.82       27.25     35.92 o
   1  12   4       18.41      -18.65     49.49 o
   2  12   4        0.38      -30.89     89.51 o
   3  12   4        0.22       16.20     38.38 o
 -19   0   5      800.79      897.22     98.99 o
 -17   0   5      248.65      153.75     50.55 o
 -15   0   5        4.15       35.80     33.70 o
 -13   0   5       45.90       40.72     57.92 o
 -11   0   5      825.29      842.85     43.91 o
  -9   0   5      181.01      173.49     20.06 o
  -7   0   5     1061.16     1049.81     43.76 o
  -5   0   5     1318.84     1272.74     43.11 o
  -3   0   5     2716.19     2487.83     56.63 o
  -1   0   5       24.97       25.39      3.61 o
   1   0   5     2950.58     2726.31     54.44 o
   3   0   5     3738.03     3591.80    100.32 o
   5   0   5      160.37      143.98     14.09 o
   7   0   5     3932.48     4036.61    301.18 o
   9   0   5        7.69       -6.04     16.69 o
  11   0   5     3562.40     3606.00    127.97 o
  13   0   5      307.10      322.30     40.02 o
  15   0   5      131.73      183.24     48.44 o
  17   0   5       44.64       12.64     46.34 o
 -19   1   5       86.80       73.64     40.13 o
 -18   1   5       31.20       63.18     37.91 o
 -17   1   5       87.67       82.47     48.44 o
 -16   1   5       53.19       53.71     28.30 o
 -15   1   5        7.25      -23.75     21.56 o
 -14   1   5        2.40       25.27     20.85 o
 -13   1   5       35.34       22.05     15.04 o
 -12   1   5      127.78      125.45     14.93 o
 -11   1   5      500.31      492.61     23.30 o
 -10   1   5       19.83        1.79      9.47 o
  -9   1   5      683.06      713.11     24.58 o
  -8   1   5      445.27      471.19     20.37 o
  -7   1   5       88.68       84.01      9.39 o
  -6   1   5        0.70        1.53      5.72 o
  -5   1   5       54.35       48.07      6.32 o
  -4   1   5     1481.43     1461.57     29.06 o
  -3   1   5     1071.73      987.26     18.13 o
  -2   1   5      851.55      771.76     15.73 o
  -1   1   5     2074.61     1993.03     30.02 o
   0   1   5       26.99       18.36      3.22 o
   1   1   5      276.92      277.32      6.66 o
   2   1   5      406.47      375.49     10.25 o
   3   1   5      117.22      126.09      7.70 o
   4   1   5        0.32        4.66      3.60 o
   5   1   5      287.42      328.68     10.74 o
   6   1   5       39.05       10.17      8.33 o
   7   1   5      187.44      172.19     13.82 o
   8   1   5        2.71        3.41      9.56 o
   9   1   5        1.21      -11.67     10.56 o
  10   1   5     2018.03     2060.64     64.82 o
  11   1   5      635.79      583.81     26.88 o
  12   1   5       23.55       14.51     19.76 o
  13   1   5       98.86      132.35     22.14 o
  14   1   5      117.19      109.13     52.22 o
  15   1   5       43.07       46.34     28.30 o
  16   1   5       16.21       27.18     37.79 o
  17   1   5       11.26       67.23     36.88 o
  18   1   5      109.87      103.20     72.66 o
 -19   2   5       15.26      -45.34     39.44 o
 -18   2   5       22.71       69.74     43.18 o
 -17   2   5        0.06       31.94     35.65 o
 -16   2   5      127.65      145.46     45.28 o
 -15   2   5       28.56       -4.21     22.34 o
 -14   2   5      356.31      357.53     32.89 o
 -13   2   5      218.44      222.37     24.46 o
 -12   2   5      554.57      606.05     27.83 o
 -11   2   5        0.46       -2.01     10.45 o
 -10   2   5      429.33      457.68     26.14 o
  -9   2   5     1034.98     1069.97     33.58 o
  -8   2   5      176.81      212.76     12.88 o
  -7   2   5      141.74      157.75     11.29 o
  -6   2   5     3204.04     3342.65     69.62 o
  -5   2   5     4550.86     4575.02     73.94 o
  -4   2   5      883.75      857.67     20.72 o
  -3   2   5      754.24      710.55     14.05 o
  -2   2   5     3458.99     3502.58     46.54 o
  -1   2   5     1469.23     1315.16     20.80 o
   0   2   5       96.13       91.81      4.14 o
   1   2   5        0.55        6.28      3.15 o
   2   2   5      141.31      135.61      5.67 o
   3   2   5     1101.78     1119.50     18.82 o
   4   2   5     3849.07     3925.70     59.84 o
   5   2   5      450.34      409.97     14.04 o
   6   2   5      567.81      598.07     21.02 o
   7   2   5      379.50      375.06     17.71 o
   8   2   5      288.67      332.50     18.41 o
   9   2   5      711.60      723.24     26.71 o
  10   2   5     1286.00     1287.85     45.90 o
  11   2   5      120.04      116.58     21.58 o
  12   2   5       27.53       19.56     16.03 o
  13   2   5       97.45       94.94     21.46 o
  14   2   5       66.67       28.60     23.20 o
  15   2   5        4.96        7.00     31.38 o
  16   2   5        0.50      -13.95     29.67 o
  17   2   5      175.41      110.04     38.44 o
  18   2   5        1.41       -6.03     43.11 o
 -18   3   5       29.83       43.18     34.25 o
 -17   3   5       59.01       84.71     30.50 o
 -16   3   5        6.78       15.24     25.19 o
 -15   3   5      577.82      606.61     48.25 o
 -14   3   5        6.85        1.29     18.17 o
 -13   3   5       73.91       57.67     18.81 o
 -12   3   5        3.92       -8.41     16.85 o
 -11   3   5     1278.36     1344.72     43.78 o
 -10   3   5     1093.49     1084.01     35.39 o
  -9   3   5     1610.13     1548.08     36.34 o
  -8   3   5     2174.77     2410.25     49.66 o
  -7   3   5        8.85       12.63      5.63 o
  -6   3   5      160.14      178.91      8.50 o
  -5   3   5     7895.71     8322.41    125.26 o
  -4   3   5     2227.53     2604.86     45.81 o
  -3   3   5     1369.21     1406.66     22.52 o
  -2   3   5     4143.61     4299.55     59.00 o
  -1   3   5     1062.50      985.70     16.77 o
   0   3   5       12.14       21.90      3.32 o
   1   3   5      419.59      464.18      8.96 o
   2   3   5       17.15       14.52      3.60 o
   3   3   5     2368.38     2460.31     36.35 o
   4   3   5     1434.02     1572.89     25.04 o
   5   3   5      973.39     1089.41     24.27 o
   6   3   5      338.72      322.45     22.45 o
   7   3   5      530.33      550.91     15.91 o
   8   3   5     1238.62     1386.14     34.57 o
   9   3   5      341.69      366.89     15.33 o
  10   3   5      319.85      283.23     20.53 o
  11   3   5       75.39       79.25      9.04 o
  12   3   5     2984.98     3159.69    102.34 o
  13   3   5       35.90       14.88     19.02 o
  14   3   5      356.99      289.93     32.24 o
  15   3   5       19.24       -4.54     28.78 o
  16   3   5       28.43       72.87     55.81 o
  17   3   5       38.04      -33.07     36.88 o
 -18   4   5       17.65       -4.08     23.86 o
 -17   4   5        2.29       15.26     23.35 o
 -16   4   5      251.69      278.64     30.26 o
 -15   4   5      446.59      462.93     35.26 o
 -14   4   5        8.40        2.44     14.68 o
 -13   4   5      339.30      290.73     22.33 o
 -12   4   5      832.22      890.12     34.83 o
 -11   4   5      539.73      520.64     22.99 o
 -10   4   5      173.15      168.34     11.58 o
  -9   4   5      116.13      131.29     11.01 o
  -8   4   5       96.48       77.26      8.04 o
  -7   4   5       70.33       74.03      7.27 o
  -6   4   5       49.53       58.48      7.39 o
  -5   4   5      241.75      288.23     10.48 o
  -4   4   5     1713.52     1691.67     29.34 o
  -3   4   5     3219.96     3382.98     48.11 o
  -2   4   5     2226.59     2412.07     35.21 o
  -1   4   5       71.73       86.18      4.17 o
   0   4   5        0.41       -3.22      2.40 o
   1   4   5     3270.26     3459.29     49.67 o
   2   4   5      204.18      214.47      7.41 o
   3   4   5      584.01      650.91     13.29 o
   4   4   5      330.23      383.39     11.45 o
   5   4   5      776.09      834.34     18.72 o
   6   4   5       36.38       49.18      8.52 o
   7   4   5      422.21      440.49     15.38 o
   8   4   5      231.44      205.84     11.18 o
   9   4   5      139.52      148.70     13.53 o
  10   4   5        8.70       -8.69      8.92 o
  11   4   5        4.71      -10.40      9.52 o
  12   4   5      688.45      697.95     26.34 o
  13   4   5      145.44      135.12     13.17 o
  14   4   5      118.21       91.13     24.59 o
  15   4   5      404.78      399.35     34.99 o
  16   4   5       84.04      107.58     35.70 o
  17   4   5      314.18      222.17     37.64 o
 -17   5   5       20.17        4.33     25.43 o
 -16   5   5       29.81       31.13     22.68 o
 -15   5   5       11.66       39.15     22.14 o
 -14   5   5        0.06       -3.86     16.12 o
 -13   5   5      672.98      656.66     34.13 o
 -12   5   5        3.53       -9.32     15.81 o
 -11   5   5      226.23      226.83     20.67 o
 -10   5   5      574.48      597.01     22.59 o
  -9   5   5      274.42      256.23     18.05 o
  -8   5   5      729.80      765.07     23.03 o
  -7   5   5       45.32       48.71      6.99 o
  -6   5   5       52.78       58.64      7.64 o
  -5   5   5      538.74      565.99     14.09 o
  -4   5   5        9.91       12.53      4.52 o
  -3   5   5      134.09      122.36      5.90 o
  -2   5   5       29.70       44.32      5.89 o
  -1   5   5      212.63      237.64      6.81 o
   0   5   5        1.06        0.62      2.79 o
   1   5   5     1413.62     1529.17     32.31 o
   2   5   5        0.58        0.74      2.58 o
   3   5   5      157.71      165.06      6.02 o
   4   5   5      402.49      385.61     14.35 o
   5   5   5      151.25      165.18      7.81 o
   6   5   5       52.56       52.72      6.38 o
   7   5   5     1305.57     1321.46     29.21 o
   8   5   5      175.14      206.38     12.41 o
   9   5   5      930.14      950.49     29.11 o
  10   5   5      306.55      332.50     18.84 o
  11   5   5       86.98       84.27     11.69 o
  12   5   5        4.83       15.85     18.24 o
  13   5   5      250.30      279.96     30.68 o
  14   5   5       13.62        3.60     22.07 o
  15   5   5      151.52      170.17     43.09 o
  16   5   5      125.37      116.27    113.73 o
 -16   6   5        1.06       31.29     47.58 o
 -15   6   5      229.24      227.93     26.75 o
 -14   6   5       94.39       82.73     41.06 o
 -13   6   5       55.26       32.23     16.94 o
 -12   6   5       80.74       81.60     16.19 o
 -11   6   5        0.16      -14.55     10.77 o
 -10   6   5      375.38      317.29     18.91 o
  -9   6   5      353.82      350.67     18.34 o
  -8   6   5       54.78       61.73      8.37 o
  -7   6   5       75.58       85.30      8.29 o
  -6   6   5      362.27      344.22     13.28 o
  -5   6   5       11.59        8.96      5.36 o
  -4   6   5       48.09       42.36      5.02 o
  -3   6   5      102.19      114.38      6.18 o
  -2   6   5      171.89      145.96      5.94 o
  -1   6   5       18.13       16.06      5.70 o
   0   6   5        0.60       -2.83      6.38 o
   1   6   5        1.24       -0.21      6.84 o
   2   6   5      315.82      307.00     13.48 o
   3   6   5        1.29       -0.22      7.31 o
   4   6   5      139.85      127.67      7.78 o
   5   6   5       70.76       79.88      5.36 o
   6   6   5       10.39        9.16      5.16 o
   7   6   5        3.33        1.25      5.59 o
   8   6   5       12.33       12.57      8.25 o
   9   6   5        3.86       -1.70      8.65 o
  10   6   5       14.63        7.21     10.28 o
  11   6   5        4.96       -7.20     12.52 o
  12   6   5     1054.14     1122.79     44.28 o
  13   6   5       23.78       19.29     20.37 o
  14   6   5       23.77       47.93     30.50 o
  15   6   5        1.19       21.57     49.08 o
 -15   7   5        0.00      -38.22     28.38 o
 -14   7   5       51.83       47.23     20.17 o
 -13   7   5        2.13       13.56     27.58 o
 -12   7   5      101.72      118.07     32.24 o
 -11   7   5      163.16      185.17     19.84 o
 -10   7   5      298.97      280.44     20.46 o
  -9   7   5        0.40        6.95      9.39 o
  -8   7   5      447.34      453.62     20.17 o
  -7   7   5      475.94      462.35     19.16 o
  -6   7   5        4.67       -7.19      7.20 o
  -5   7   5      729.54      771.75     22.43 o
  -4   7   5        2.67        0.02      4.99 o
  -3   7   5      677.44      645.37     16.83 o
  -2   7   5      296.36      311.11     11.90 o
  -1   7   5       12.10        8.77      6.47 o
   0   7   5      237.60      245.92     12.55 o
   1   7   5       78.80       79.68      9.54 o
   2   7   5      576.90      579.39     20.77 o
   3   7   5       69.13       61.55     12.93 o
   4   7   5       73.83       50.06      9.68 o
   5   7   5       64.58       56.23      5.68 o
   6   7   5       73.52       58.12      5.61 o
   7   7   5       16.61       17.94     10.01 o
   8   7   5      107.07      114.96     10.67 o
   9   7   5      109.02      107.56     13.86 o
  10   7   5       35.73       25.34     15.81 o
  11   7   5        8.71        3.39     15.78 o
  12   7   5      418.56      478.44     33.39 o
  13   7   5       40.63       64.73     30.50 o
  14   7   5      112.98      129.27     42.12 o
 -14   8   5        0.16       -4.21     22.34 o
 -13   8   5       29.20       24.01     24.53 o
 -12   8   5       24.47       26.33     20.85 o
 -11   8   5       20.91        1.78     16.74 o
 -10   8   5        0.85      -20.66     13.77 o
  -9   8   5       18.56       15.66     12.90 o
  -8   8   5      538.29      568.74     26.99 o
  -7   8   5        0.03       -6.99      9.13 o
  -6   8   5      169.88      148.02     10.79 o
  -5   8   5      293.70      318.45     12.12 o
  -4   8   5        3.48       -1.64      4.69 o
  -3   8   5       17.23       13.69      7.49 o
  -2   8   5        2.15        6.37      7.80 o
  -1   8   5      384.36      365.37     17.33 o
   0   8   5      124.10      141.73     12.99 o
   1   8   5      131.77      141.32     14.37 o
   2   8   5      529.73      504.78     26.19 o
   3   8   5      224.43      216.91     18.85 o
   4   8   5      248.99      285.10     20.33 o
   5   8   5      352.72      371.26     20.55 o
   6   8   5       64.55       43.34     15.58 o
   7   8   5       31.52       24.08      7.05 o
   8   8   5       57.21       77.85     12.91 o
   9   8   5       73.83       71.92     20.12 o
  10   8   5       40.71       23.42     19.41 o
  11   8   5        0.10        2.14     27.31 o
  12   8   5       94.47      103.20     32.76 o
  13   8   5       79.55       76.60     36.46 o
 -13   9   5        0.40        5.69     29.67 o
 -12   9   5        2.05       -2.11     26.33 o
 -11   9   5        0.56      -12.15     18.68 o
 -10   9   5       11.66        9.48     20.85 o
  -9   9   5      221.74      285.30     29.97 o
  -8   9   5      241.44      264.06     29.49 o
  -7   9   5       96.56      116.95     11.28 o
  -6   9   5        1.91        0.16      7.72 o
  -5   9   5       81.10       66.47      7.52 o
  -4   9   5      464.18      449.85     24.03 o
  -3   9   5      558.96      496.63     22.82 o
  -2   9   5        0.40       13.73      9.30 o
  -1   9   5       17.10       11.43     11.04 o
   0   9   5      596.71      557.54     26.75 o
   1   9   5      785.17      686.14     29.89 o
   2   9   5      646.56      689.37     30.76 o
   3   9   5       94.04       85.10     18.54 o
   4   9   5      945.47     1035.57     47.08 o
   5   9   5       22.08       34.72     21.71 o
   6   9   5      719.51      811.78     40.27 o
   7   9   5      140.56      139.59     30.42 o
   8   9   5      353.99      367.02     29.05 o
   9   9   5       83.29       95.26     31.05 o
  10   9   5       15.24       11.32     22.88 o
  11   9   5       24.60       36.44     21.67 o
  12   9   5        4.33      117.37     81.09 o
 -11  10   5       97.50       90.56     23.38 o
 -10  10   5        6.48      -11.30     19.33 o
  -9  10   5      108.56      119.94     18.24 o
  -8  10   5      173.00      172.62     16.20 o
  -7  10   5       51.86       41.53     12.60 o
  -6  10   5      274.84      348.92     21.58 o
  -5  10   5      187.70      195.02     20.90 o
  -4  10   5        7.04       23.12     14.13 o
  -3  10   5       25.15       -7.44     17.33 o
  -2  10   5       98.50       67.99     15.37 o
  -1  10   5       36.76       45.36     21.12 o
   0  10   5       65.19       48.02     22.24 o
   1  10   5       29.21       22.80     18.10 o
   2  10   5      255.96      205.94     28.61 o
   3  10   5      348.64      274.71     30.34 o
   4  10   5      546.72      580.43     37.88 o
   5  10   5      881.74      999.02     51.26 o
   6  10   5        2.98       12.19     19.46 o
   7  10   5       10.21       25.27     45.28 o
   8  10   5      123.03      112.63     30.33 o
   9  10   5      207.18      228.37     35.82 o
  10  10   5       31.94       40.87     43.18 o
  -8  11   5       18.69      -19.79     56.87 o
  -7  11   5       11.14      -11.95     13.30 o
  -6  11   5        3.31        8.77     14.97 o
  -5  11   5       19.27       -1.98     16.44 o
  -4  11   5      134.50      148.13     39.88 o
  -3  11   5       30.35        7.17     12.58 o
  -2  11   5       29.52       26.92     26.20 o
  -1  11   5       22.60       13.95     14.73 o
   0  11   5       11.43        2.37     20.29 o
   1  11   5        3.03       14.21     15.54 o
   2  11   5        3.21       20.68     17.80 o
   3  11   5      180.75      210.17     38.12 o
   4  11   5       88.85      111.90     22.98 o
   5  11   5      157.83      184.95     26.57 o
   6  11   5        0.07        0.83     27.83 o
   7  11   5      203.65      198.27     33.47 o
  -3  12   5      168.10      233.05     45.52 o
  -2  12   5        7.38      -29.29     39.97 o
  -1  12   5        4.83       64.59     77.93 o
   0  12   5       21.38      119.49     49.48 o
   1  12   5        0.07       22.80     55.81 o
   2  12   5       30.89       -5.56     58.97 o
 -18   0   6       39.49       18.96     48.44 o
 -16   0   6       92.61      105.31     40.02 o
 -14   0   6      166.23      164.28     50.55 o
 -12   0   6      207.65      211.75     45.28 o
 -10   0   6      204.36      200.34     42.12 o
  -8   0   6       17.79       28.58     15.16 o
  -6   0   6     3579.83     3498.78    106.68 o
  -4   0   6     1976.84     2060.70     56.39 o
  -2   0   6      485.63      484.87     11.79 o
   0   0   6     1875.55     1708.10     42.07 o
   2   0   6       25.66       37.66      8.56 o
   4   0   6     1580.02     1619.29     55.04 o
   6   0   6      267.19      352.43     23.05 o
   8   0   6      583.62      710.52     77.93 o
  10   0   6       31.85       22.01     20.65 o
  12   0   6      189.04      165.45     27.52 o
  14   0   6      434.34      579.19     63.18 o
  16   0   6       22.61       14.74     44.23 o
 -19   1   6       39.22       97.33     38.64 o
 -18   1   6      137.37      114.23     37.95 o
 -17   1   6       26.80       37.71     30.50 o
 -16   1   6       31.84       19.68     26.03 o
 -15   1   6      210.54      215.59     41.07 o
 -14   1   6      396.75      464.13     38.72 o
 -13   1   6      227.22      247.00     23.66 o
 -12   1   6       70.37       73.68     14.19 o
 -11   1   6        1.03      -16.67     11.11 o
 -10   1   6      140.62      122.95     14.02 o
  -9   1   6        1.35       10.23      8.65 o
  -8   1   6      188.60      195.49     65.86 o
  -7   1   6      544.59      517.26     19.41 o
  -6   1   6      821.42      837.96     24.19 o
  -5   1   6       26.49       27.86      5.16 o
  -4   1   6       54.59       75.75      5.88 o
  -3   1   6      592.63      547.36     17.04 o
  -2   1   6      467.78      430.91     11.03 o
  -1   1   6      646.06      584.66     13.47 o
   0   1   6     3950.23     3692.40     55.68 o
   1   1   6       12.21       14.41      3.69 o
   2   1   6        5.13        1.79      4.67 o
   3   1   6       76.10       74.83      7.86 o
   4   1   6     5251.23     5267.44     79.86 o
   5   1   6      744.03      676.27     17.15 o
   6   1   6        1.40       12.45     13.38 o
   7   1   6      619.37      668.95     23.38 o
   8   1   6       37.92       33.05     11.25 o
   9   1   6      398.63      428.10     22.58 o
  10   1   6     1026.11     1032.69     39.02 o
  11   1   6     1895.39     1929.20     58.02 o
  12   1   6     1685.37     1650.75     55.63 o
  13   1   6       38.96       24.69     24.17 o
  14   1   6       10.56       -3.67     23.05 o
  15   1   6      293.56      284.30     39.28 o
  16   1   6      245.23      259.85     47.97 o
  17   1   6        8.58       81.07     66.34 o
 -19   2   6      100.69      132.83     55.81 o
 -18   2   6        0.00        3.16     34.25 o
 -17   2   6        5.15       25.27     35.38 o
 -16   2   6       43.44       33.30     27.52 o
 -15   2   6       69.89       58.97     23.83 o
 -14   2   6      290.28      299.48     72.66 o
 -13   2   6        0.04       -1.87     14.86 o
 -12   2   6      670.84      645.89     44.35 o
 -11   2   6     1186.46     1055.67     38.00 o
 -10   2   6      184.82      204.24     14.99 o
  -9   2   6       21.07       19.38      9.12 o
  -8   2   6      506.12      501.34     19.08 o
  -7   2   6      567.74      642.21     21.84 o
  -6   2   6      283.05      302.58     10.38 o
  -5   2   6      733.32      759.46     17.31 o
  -4   2   6      429.33      439.09     11.59 o
  -3   2   6     7333.30     7421.96    103.21 o
  -2   2   6     1174.36     1172.37     20.65 o
  -1   2   6      974.88      928.08     16.98 o
   0   2   6        0.42        3.02      3.56 o
   1   2   6      133.68      133.24      6.07 o
   2   2   6      467.78      463.64     11.56 o
   3   2   6      198.01      167.70      6.95 o
   4   2   6      781.22      872.41     16.42 o
   5   2   6      254.02      256.12     10.72 o
   6   2   6      406.20      423.59     17.30 o
   7   2   6       39.59       58.63     11.04 o
   8   2   6      232.31      249.86     17.85 o
   9   2   6       98.02       97.08     13.91 o
  10   2   6       24.78       42.50     12.87 o
  11   2   6       38.30       87.53     16.80 o
  12   2   6     1768.77     1926.70     72.09 o
  13   2   6      258.28      222.33     27.97 o
  14   2   6      131.24      106.43     30.05 o
  15   2   6      371.02      455.83    106.36 o
  16   2   6        3.21      -10.23     35.38 o
  17   2   6      160.84      200.55     42.88 o
 -18   3   6      127.62      222.60     55.04 o
 -17   3   6        5.85       15.37     33.85 o
 -16   3   6       28.01       15.43     27.52 o
 -15   3   6       71.56       80.18     29.97 o
 -14   3   6      193.87      213.00     32.33 o
 -13   3   6        1.84       -9.37     18.59 o
 -12   3   6      415.65      448.15     52.23 o
 -11   3   6      836.00      844.70     33.25 o
 -10   3   6        0.59       -6.29      8.53 o
  -9   3   6      118.45      139.05     11.80 o
  -8   3   6        9.32       16.89      7.10 o
  -7   3   6      696.74      706.48     19.09 o
  -6   3   6       17.41       25.11      5.40 o
  -5   3   6     1205.96     1284.98     26.06 o
  -4   3   6      905.83      927.73     19.99 o
  -3   3   6     1140.89     1322.85     22.51 o
  -2   3   6    10108.44    10678.06    133.90 o
  -1   3   6      468.35      457.31     10.41 o
   0   3   6       12.38       11.15      2.76 o
   1   3   6        0.18       -3.69      3.79 o
   2   3   6        0.29       -1.35      4.83 o
   3   3   6       22.96       29.78      5.77 o
   4   3   6       41.64       38.60      4.55 o
   5   3   6      113.10      130.46     27.36 o
   6   3   6      465.15      506.82     22.92 o
   7   3   6      584.34      637.82     21.42 o
   8   3   6      564.16      551.10     24.22 o
   9   3   6      736.19      708.97     29.99 o
  10   3   6      252.69      248.61     32.53 o
  11   3   6       52.52       36.15     17.91 o
  12   3   6       69.46       72.83     21.40 o
  13   3   6       57.68       46.34     23.83 o
  14   3   6       10.16       -7.56     20.24 o
  15   3   6        3.54       23.63     30.29 o
  16   3   6      107.23       48.33     40.48 o
  17   3   6       65.25       16.51     37.91 o
 -18   4   6        0.50      -44.40     36.46 o
 -17   4   6       37.10        0.45     50.03 o
 -16   4   6      227.44      176.76     30.74 o
 -15   4   6        0.02      -12.39     21.89 o
 -14   4   6        1.06       -1.41     14.68 o
 -13   4   6       15.22       18.81     13.87 o
 -12   4   6      103.08      104.84     16.26 o
 -11   4   6      123.21      122.10     13.84 o
 -10   4   6     1948.49     1949.24     45.10 o
  -9   4   6        3.71        2.77      7.38 o
  -8   4   6      337.11      339.60     15.38 o
  -7   4   6      229.26      226.50     11.02 o
  -6   4   6      237.89      259.18     10.72 o
  -5   4   6      631.22      674.74     17.22 o
  -4   4   6        1.78        4.21      3.92 o
  -3   4   6        0.11        2.82      4.10 o
  -2   4   6     2382.66     2616.85     40.07 o
  -1   4   6       94.98      106.34      5.24 o
   0   4   6     2505.70     2928.29     39.59 o
   1   4   6     1389.06     1442.40     24.78 o
   2   4   6       81.89      105.68      6.30 o
   3   4   6      231.72      231.66      8.14 o
   4   4   6       18.83       14.09      5.02 o
   5   4   6      524.16      582.71     17.37 o
   6   4   6        7.27       10.51      6.97 o
   7   4   6      104.95      107.68      9.82 o
   8   4   6      102.47       92.91     10.69 o
   9   4   6      141.35      139.89     13.39 o
  10   4   6      429.53      426.04     29.96 o
  11   4   6       44.23       45.78     14.47 o
  12   4   6        3.34        2.19     15.20 o
  13   4   6        0.59        7.86     21.24 o
  14   4   6      236.75      206.79     39.62 o
  15   4   6        2.39       -2.11     24.79 o
  16   4   6      379.61      318.98     38.73 o
 -17   5   6       23.03       48.51     24.79 o
 -16   5   6      167.46      132.87     28.84 o
 -15   5   6        0.31       37.45     20.89 o
 -14   5   6      326.90      378.82     57.46 o
 -13   5   6        6.30        0.12     14.46 o
 -12   5   6       12.84        8.63     13.20 o
 -11   5   6       20.89       23.26     10.96 o
 -10   5   6      441.32      456.42     19.68 o
  -9   5   6      144.32      170.89     11.79 o
  -8   5   6      209.90      196.05     11.78 o
  -7   5   6      313.75      337.15     13.50 o
  -6   5   6      509.29      503.46     15.65 o
  -5   5   6      202.54      236.27      9.11 o
  -4   5   6       57.96       53.78      5.55 o
  -3   5   6      489.44      512.93     12.70 o
  -2   5   6        3.53        3.43      3.54 o
  -1   5   6       25.39       35.47      3.31 o
   0   5   6       35.31       32.65      3.72 o
   1   5   6       77.78       87.85      5.09 o
   2   5   6       69.52       75.83      4.88 o
   3   5   6      712.72      801.98     17.80 o
   4   5   6       22.18       25.30      4.30 o
   5   5   6      947.23     1030.38     25.23 o
   6   5   6       10.09       14.19      6.75 o
   7   5   6      112.36      118.90     10.70 o
   8   5   6       40.57       23.47     10.38 o
   9   5   6      209.12      230.32     17.09 o
  10   5   6      772.41      757.16     33.20 o
  11   5   6        1.49        8.85     13.34 o
  12   5   6      143.14      179.04     29.29 o
  13   5   6       13.82       11.91     25.11 o
  14   5   6       66.19       98.14     27.34 o
  15   5   6      271.03      280.08     47.59 o
  16   5   6      118.56      105.56     49.01 o
 -16   6   6      238.62      314.09     34.19 o
 -15   6   6      248.83      294.66     31.58 o
 -14   6   6       11.90       15.75     18.27 o
 -13   6   6       73.88       62.84     19.83 o
 -12   6   6       69.15       77.42     15.24 o
 -11   6   6      139.94      159.67     26.45 o
 -10   6   6        4.52       -8.12     13.17 o
  -9   6   6      414.61      425.98     20.06 o
  -8   6   6      429.22      418.80     18.03 o
  -7   6   6       33.37       36.08      7.23 o
  -6   6   6       60.71       70.93      7.08 o
  -5   6   6      689.08      710.93     18.03 o
  -4   6   6       62.21       50.92      5.81 o
  -3   6   6       25.44       25.85      4.14 o
  -2   6   6      323.30      304.87      8.49 o
  -1   6   6      922.72     1005.72     21.55 o
   0   6   6      169.13      169.19     10.70 o
   1   6   6       37.85       42.07      8.77 o
   2   6   6      212.65      219.13     13.64 o
   3   6   6       40.02       33.82      3.72 o
   4   6   6       16.64       15.39      3.98 o
   5   6   6       37.88       37.21      5.60 o
   6   6   6      241.43      238.78     11.39 o
   7   6   6        8.98        1.69      7.91 o
   8   6   6        1.60        0.73      7.93 o
   9   6   6      222.28      214.05     17.93 o
  10   6   6      197.04      197.14     27.00 o
  11   6   6       35.72       39.34     19.84 o
  12   6   6       89.91       58.15     23.72 o
  13   6   6      343.73      300.86     41.62 o
  14   6   6        2.25       38.30     31.99 o
  15   6   6      111.36       95.49     50.05 o
 -15   7   6       81.05       91.62     31.17 o
 -14   7   6      101.73      101.91     26.66 o
 -13   7   6        5.28       -1.52     18.74 o
 -12   7   6       13.18      -27.70     20.43 o
 -11   7   6      174.06      172.08     21.70 o
 -10   7   6       15.59       11.49     11.35 o
  -9   7   6      799.64      795.08     32.79 o
  -8   7   6       21.29       15.06      9.19 o
  -7   7   6      531.19      584.10     25.76 o
  -6   7   6       97.84       94.99      9.61 o
  -5   7   6       56.77       65.27      7.41 o
  -4   7   6      110.83      100.62      7.10 o
  -3   7   6      532.63      506.33     12.73 o
  -2   7   6      893.89      946.20     24.09 o
  -1   7   6       41.94       19.59      8.55 o
   0   7   6       67.81       55.84      9.49 o
   1   7   6        7.23       16.33      9.11 o
   2   7   6      268.34      252.75     14.39 o
   3   7   6       13.69        6.16     11.60 o
   4   7   6        5.87        9.88      9.73 o
   5   7   6      310.12      278.68     12.44 o
   6   7   6      333.22      377.19     12.85 o
   7   7   6      119.05       88.51     10.57 o
   8   7   6        2.58        1.90      7.35 o
   9   7   6       93.46       70.66     14.19 o
  10   7   6      463.07      471.56     49.69 o
  11   7   6        3.92       25.33     27.52 o
  12   7   6       61.92       37.91     34.25 o
  13   7   6       25.57       17.15     53.71 o
  14   7   6       78.48       67.50     44.97 o
 -14   8   6      414.95      373.46     41.38 o
 -13   8   6      106.99      125.65     31.79 o
 -12   8   6      729.80      920.06     62.13 o
 -11   8   6      439.46      470.43     33.78 o
 -10   8   6      165.63      145.95     21.05 o
  -9   8   6       58.91       65.69     15.41 o
  -8   8   6        1.45        2.01     11.67 o
  -7   8   6      182.39      202.81     14.71 o
  -6   8   6       18.84       20.48      7.94 o
  -5   8   6       29.13       17.50      5.53 o
  -4   8   6        4.15        3.70      5.72 o
  -3   8   6      874.16      848.53     26.55 o
  -2   8   6      113.42      118.32     12.14 o
  -1   8   6       23.03       23.81     11.58 o
   0   8   6      235.74      211.38     16.14 o
   1   8   6      144.77      166.76     15.54 o
   2   8   6      520.28      418.44     22.01 o
   3   8   6      732.54      693.79     30.75 o
   4   8   6       40.50       27.53     13.39 o
   5   8   6     1125.41     1137.12     59.83 o
   6   8   6      267.91      255.55     20.96 o
   7   8   6        0.00       -5.98     13.02 o
   8   8   6      104.47      101.42     15.27 o
   9   8   6       67.49       25.01     16.37 o
  10   8   6       45.00       29.83     27.52 o
  11   8   6       49.19       75.18     37.91 o
  12   8   6      114.21      114.89     50.55 o
  13   8   6       92.54      225.36     67.40 o
 -12   9   6       14.39       -4.81     20.22 o
 -11   9   6       43.65       42.60     23.05 o
 -10   9   6       29.55        9.13     18.84 o
  -9   9   6      394.38      454.82     35.92 o
  -8   9   6        2.23       -3.51     12.44 o
  -7   9   6        0.65       -4.85      9.23 o
  -6   9   6       13.42       18.04      7.13 o
  -5   9   6       11.37        8.40      5.87 o
  -4   9   6      105.03      122.33     14.45 o
  -3   9   6        2.75       -8.83     11.73 o
  -2   9   6       34.19       17.06     12.27 o
  -1   9   6      289.34      228.98     24.17 o
   0   9   6      281.68      227.46     22.91 o
   1   9   6      378.70      413.77     33.53 o
   2   9   6       73.32      116.48     19.68 o
   3   9   6      129.27      122.29     24.85 o
   4   9   6      521.03      573.90     35.98 o
   5   9   6      264.16      277.78     27.57 o
   6   9   6      198.80      177.62     24.60 o
   7   9   6       25.58       63.95     49.82 o
   8   9   6        1.16      -22.42     27.62 o
   9   9   6       66.17       83.99     34.68 o
  10   9   6        0.01       53.97     69.50 o
  11   9   6       17.85      -19.89     31.38 o
 -10  10   6       89.05      155.45     24.01 o
  -9  10   6       47.46       27.47     12.79 o
  -8  10   6      100.66      106.73     20.98 o
  -7  10   6       12.72       10.42     11.32 o
  -6  10   6        0.11        1.98     13.82 o
  -5  10   6       13.60        2.57     16.99 o
  -4  10   6       41.35       35.73     16.90 o
  -3  10   6        4.29       -3.11     12.97 o
  -2  10   6        2.08        7.87     19.84 o
  -1  10   6       46.24       33.30     16.73 o
   0  10   6       23.93        0.52     18.13 o
   1  10   6       18.58       39.66     20.12 o
   2  10   6        7.03       21.73     29.63 o
   3  10   6       50.50       47.46     22.19 o
   4  10   6      134.76      126.76     24.02 o
   5  10   6      116.92      129.95     24.49 o
   6  10   6       78.84       72.86     29.57 o
   7  10   6      276.65      330.71     93.72 o
   8  10   6        3.77       15.77     28.38 o
   9  10   6        1.07       74.10     30.30 o
  -8  11   6       35.08       21.12     18.00 o
  -7  11   6        3.86       22.54     16.88 o
  -6  11   6        3.77       -7.36     14.39 o
  -5  11   6       32.62       37.73     17.30 o
  -4  11   6       10.50        0.94     19.09 o
  -3  11   6       22.40       47.94     17.21 o
  -2  11   6        0.86       21.98     21.01 o
  -1  11   6       12.10        1.69     15.11 o
   0  11   6       20.53       26.43     16.57 o
   1  11   6       10.88        1.87     16.64 o
   2  11   6       29.26       14.40     37.15 o
   3  11   6       33.24       35.40     21.69 o
   4  11   6       99.47      117.88     26.29 o
   5  11   6        3.73       -4.09     36.88 o
   6  11   6       47.91       21.92     22.93 o
 -19   0   7      100.06      176.92     65.29 o
 -17   0   7      281.49      330.67     61.08 o
 -15   0   7      234.00      206.40     46.34 o
 -13   0   7      196.15      168.49     42.12 o
 -11   0   7      347.52      329.51     29.67 o
  -9   0   7        2.36        6.32     11.91 o
  -7   0   7      227.63      213.78     19.36 o
  -5   0   7      234.00      268.41     11.32 o
  -3   0   7     2171.06     2299.25     54.75 o
  -1   0   7      528.69      564.75     18.62 o
   1   0   7      580.77      637.88     20.67 o
   3   0   7        2.54       16.13     10.19 o
   5   0   7      379.22      387.13     23.05 o
   7   0   7       67.13       90.75     17.08 o
   9   0   7     2380.28     2471.41    130.58 o
  11   0   7     4089.32     4302.53    156.29 o
  13   0   7        0.01        2.11     35.80 o
  15   0   7       11.26       48.44     50.55 o
  17   0   7      700.78      766.64    107.41 o
 -19   1   7      139.82      100.98     42.27 o
 -18   1   7      534.17      631.71     65.33 o
 -17   1   7        1.23      -24.22     28.30 o
 -16   1   7       26.66      -15.82     27.66 o
 -15   1   7       46.82       11.12     23.69 o
 -14   1   7       18.16      -12.64     29.79 o
 -13   1   7       62.01       12.87     51.57 o
 -12   1   7      678.46      671.82     29.46 o
 -11   1   7      670.14      613.86     34.68 o
 -10   1   7      107.73       94.58     16.47 o
  -9   1   7      114.70       98.31     11.51 o
  -8   1   7       55.81       64.73     14.90 o
  -7   1   7      251.37      269.71     14.40 o
  -6   1   7       33.59       15.44      5.50 o
  -5   1   7       47.38       37.41      5.42 o
  -4   1   7       22.11       21.54      1.87 o
  -3   1   7     1287.73     1425.96     30.07 o
  -2   1   7     1201.25     1301.32     25.18 o
  -1   1   7      585.32      524.04     12.78 o
   0   1   7       63.24       73.73      5.34 o
   1   1   7      164.35      182.00      8.04 o
   2   1   7      140.08      172.64      8.81 o
   3   1   7      609.79      613.25     16.59 o
   4   1   7     1027.12     1023.88     23.38 o
   5   1   7      106.95       89.96      6.42 o
   6   1   7       39.54       41.45      7.65 o
   7   1   7      363.19      338.22     20.82 o
   8   1   7      296.90      360.82     19.86 o
   9   1   7      394.61      338.41     20.90 o
  10   1   7      232.26      218.16     21.32 o
  11   1   7        6.96       -5.81     15.05 o
  12   1   7      360.97      310.12     27.76 o
  13   1   7      171.83      105.14     23.49 o
  14   1   7       86.06      115.05     31.38 o
  15   1   7      173.71      130.58     38.72 o
  16   1   7       17.87        0.53     38.90 o
  17   1   7       20.70      -33.18     43.96 o
 -18   2   7        1.72      -59.00     39.34 o
 -17   2   7       91.75       89.63     38.18 o
 -16   2   7        0.00       10.23     29.61 o
 -15   2   7        9.20        7.67     27.66 o
 -14   2   7      363.57      480.93     40.77 o
 -13   2   7       21.76       20.02     16.94 o
 -12   2   7       79.69       80.70     18.47 o
 -11   2   7      213.44      233.69     19.40 o
 -10   2   7       34.58       37.07     11.15 o
  -9   2   7      228.44      235.81     15.89 o
  -8   2   7     1496.30     1709.97     40.33 o
  -7   2   7       62.94       66.22      6.47 o
  -6   2   7     2218.64     2408.89     43.13 o
  -5   2   7     1174.44     1306.66     24.77 o
  -4   2   7     3281.53     3279.09     52.81 o
  -3   2   7        6.93        6.85      4.32 o
  -2   2   7       28.71       16.00      3.14 o
  -1   2   7      913.72      873.52     15.68 o
   0   2   7       68.80       61.85      4.92 o
   1   2   7        0.24        1.08      4.12 o
   2   2   7     2359.99     2348.54     36.77 o
   3   2   7     1442.16     1459.41     24.52 o
   4   2   7     1041.69     1158.69     21.82 o
   5   2   7     1389.79     1513.46     25.62 o
   6   2   7      294.12      290.15     13.18 o
   7   2   7      466.83      465.07     21.07 o
   8   2   7      271.77      301.63     18.67 o
   9   2   7      499.86      497.42     25.43 o
  10   2   7        0.75        4.46     12.61 o
  11   2   7      148.17      155.20     21.97 o
  12   2   7        4.57        5.75     17.31 o
  13   2   7       31.72       18.45     20.98 o
  14   2   7        3.35      -18.34     23.89 o
  15   2   7       21.77      -25.68     31.17 o
  16   2   7        0.29       15.07     38.38 o
  17   2   7      176.28      171.47     46.34 o
 -18   3   7      145.38      154.06     40.93 o
 -17   3   7        0.13      -43.18     28.78 o
 -16   3   7        0.01        2.81     32.89 o
 -15   3   7       44.31       65.69     48.44 o
 -14   3   7        2.21       -9.91     20.06 o
 -13   3   7        4.99       -6.79     17.73 o
 -12   3   7      797.17      808.74     37.96 o
 -11   3   7       43.67       29.65     13.25 o
 -10   3   7      358.64      316.02     15.02 o
  -9   3   7      585.10      580.69     18.71 o
  -8   3   7      785.95      795.45     23.08 o
  -7   3   7      584.51      579.22     17.37 o
  -6   3   7       19.56       21.99      5.50 o
  -5   3   7       82.13       65.76      6.91 o
  -4   3   7       64.41       60.63      5.67 o
  -3   3   7      145.47      129.69      5.48 o
  -2   3   7      452.27      480.71     11.82 o
  -1   3   7      873.18      865.24     16.96 o
   0   3   7      793.16      724.84     13.83 o
   1   3   7       75.74       86.06      5.72 o
   2   3   7       26.39       22.01      6.12 o
   3   3   7     1584.81     1611.74     27.29 o
   4   3   7      423.02      392.41     26.77 o
   5   3   7       89.54       76.12      6.17 o
   6   3   7       10.08       19.49      6.75 o
   7   3   7      390.46      398.58     16.21 o
   8   3   7       12.86       13.87      9.53 o
   9   3   7       80.29       89.66     14.75 o
  10   3   7      112.76       98.34     16.59 o
  11   3   7      151.75      135.64     19.98 o
  12   3   7      125.66      131.24     23.14 o
  13   3   7      147.76      114.59     27.47 o
  14   3   7      117.81       49.99     27.83 o
  15   3   7        0.06       11.07     31.99 o
  16   3   7      257.32      278.85     46.47 o
  17   3   7       84.15       -4.94     35.92 o
 -18   4   7       56.51       74.39     34.41 o
 -17   4   7      191.29      206.37     32.16 o
 -16   4   7        7.68       10.79     25.88 o
 -15   4   7      185.51      207.69     27.43 o
 -14   4   7      639.04      624.65     38.05 o
 -13   4   7       67.40       66.19     15.33 o
 -12   4   7      122.37      122.58     15.46 o
 -11   4   7      299.09      296.71     25.83 o
 -10   4   7       45.17       35.50      9.63 o
  -9   4   7      121.40      126.60     10.89 o
  -8   4   7       68.52       73.76      8.29 o
  -7   4   7       14.31       21.54      6.09 o
  -6   4   7        3.86       12.21      6.01 o
  -5   4   7      328.36      292.95     11.12 o
  -4   4   7     1000.13     1008.81     19.28 o
  -3   4   7      251.70      252.13      8.87 o
  -2   4   7     2494.19     2711.56     41.35 o
  -1   4   7      143.81      188.66      7.07 o
   0   4   7      609.95      657.71     12.61 o
   1   4   7        5.26       10.40      4.39 o
   2   4   7      200.02      201.00      7.82 o
   3   4   7      748.39      789.53     18.04 o
   4   4   7        6.25        0.65      4.96 o
   5   4   7       54.03       67.62      7.62 o
   6   4   7       34.82       48.12      6.34 o
   7   4   7        4.37        6.19      8.11 o
   8   4   7      349.61      359.04     18.53 o
   9   4   7      491.80      501.29     23.99 o
  10   4   7     1727.68     1801.55     57.02 o
  11   4   7       40.49       47.65     18.16 o
  12   4   7       19.78      -24.93     16.62 o
  13   4   7       31.36        5.34     22.32 o
  14   4   7       82.93      109.57     26.53 o
  15   4   7        4.00        3.42     26.25 o
  16   4   7       14.57       72.03     45.56 o
 -17   5   7        2.80       31.72     27.25 o
 -16   5   7       24.28       17.86     22.86 o
 -15   5   7       63.64       47.53     18.35 o
 -14   5   7       34.98       32.01     17.34 o
 -13   5   7       24.54       22.49     16.71 o
 -12   5   7      206.33      197.26     18.87 o
 -11   5   7      292.11      326.78     23.20 o
 -10   5   7       17.64       18.75     10.31 o
  -9   5   7      764.43      869.49     26.65 o
  -8   5   7      775.68      810.09     24.39 o
  -7   5   7        2.78        0.10      6.39 o
  -6   5   7      453.00      452.03     15.55 o
  -5   5   7       44.03       42.66      6.24 o
  -4   5   7      155.37      168.21      7.70 o
  -3   5   7     2347.34     2425.12     38.93 o
  -2   5   7       38.65       37.54      4.72 o
  -1   5   7        6.19        9.70      3.99 o
   0   5   7       16.86       15.79      4.28 o
   1   5   7      603.47      665.09     14.88 o
   2   5   7       46.63       36.12      5.57 o
   3   5   7        1.45       11.13      4.50 o
   4   5   7      149.44      183.82      7.56 o
   5   5   7     1566.19     1665.92     31.49 o
   6   5   7      531.17      553.09     16.36 o
   7   5   7       99.81       96.49     10.17 o
   8   5   7       55.44       44.20     13.27 o
   9   5   7       45.41       16.25     11.09 o
  10   5   7       77.48       68.22     14.82 o
  11   5   7       95.88       95.55     30.47 o
  12   5   7       27.68       32.37     19.46 o
  13   5   7      395.22      421.52     36.32 o
  14   5   7        2.82       16.85     32.89 o
  15   5   7       11.91       28.48     35.80 o
 -16   6   7       17.33       18.46     21.32 o
 -15   6   7        3.61      -27.20     18.13 o
 -14   6   7       75.65      126.66     21.70 o
 -13   6   7        3.07       26.06     17.81 o
 -12   6   7      261.96      255.47     28.27 o
 -11   6   7      561.12      541.71     29.40 o
 -10   6   7        9.97        5.67      9.79 o
  -9   6   7      127.52      128.85     12.66 o
  -8   6   7        1.01        9.70      7.24 o
  -7   6   7       56.13       48.75      8.55 o
  -6   6   7      151.81      111.00      8.74 o
  -5   6   7        8.07        2.04      5.68 o
  -4   6   7      628.24      623.18     16.20 o
  -3   6   7      578.17      563.65     14.04 o
  -2   6   7      200.99      187.01      8.97 o
  -1   6   7        6.01        1.20      4.58 o
   0   6   7       84.98       82.98      7.62 o
   1   6   7      392.37      436.18     15.12 o
   2   6   7       19.18       14.85      3.31 o
   3   6   7       61.43       60.60      4.96 o
   4   6   7      128.90      140.35      8.36 o
   5   6   7        0.37       -7.06      4.71 o
   6   6   7        0.59       -3.91      6.12 o
   7   6   7      173.60      156.24     11.39 o
   8   6   7      147.93      155.15     14.90 o
   9   6   7        0.83       -6.92     10.25 o
  10   6   7      772.77      796.69     39.22 o
  11   6   7       75.60       70.19     21.37 o
  12   6   7       45.33       50.55     33.85 o
  13   6   7      347.55      393.50    127.42 o
  14   6   7        1.62       50.68     34.97 o
  15   6   7        1.97       -6.32     52.65 o
 -15   7   7       13.28        9.17     25.19 o
 -14   7   7      285.09      305.93     52.99 o
 -13   7   7        0.42      -12.34     24.25 o
 -12   7   7      108.70       87.24     22.53 o
 -11   7   7       56.23       83.01     18.69 o
 -10   7   7      973.03     1015.81     46.11 o
  -9   7   7      561.55      614.15     28.04 o
  -8   7   7        1.75        2.37      9.66 o
  -7   7   7      185.29      189.95     13.24 o
  -6   7   7       55.87       34.19     10.16 o
  -5   7   7      269.30      245.16     11.54 o
  -4   7   7        2.23       -5.18      4.64 o
  -3   7   7       43.99       48.27      5.05 o
  -2   7   7      225.24      233.68      7.05 o
  -1   7   7       15.37       16.45      9.60 o
   0   7   7        2.41       -7.85      9.52 o
   1   7   7      253.38      280.23     25.13 o
   2   7   7        3.37        5.77     10.56 o
   3   7   7      646.77      688.38     25.93 o
   4   7   7      491.34      476.98     30.30 o
   5   7   7      181.99      163.73      8.99 o
   6   7   7       44.66       23.05      8.23 o
   7   7   7      338.87      312.68     15.35 o
   8   7   7       43.03       38.00     11.60 o
   9   7   7      339.64      314.42     21.20 o
  10   7   7      289.54      349.46     92.67 o
  11   7   7       60.95       62.08     31.17 o
  12   7   7      154.90      172.61     37.14 o
  13   7   7      147.17      255.53     49.01 o
  14   7   7        1.85      -16.85     77.93 o
 -14   8   7      102.51       91.62     28.30 o
 -13   8   7      385.98      461.68     46.89 o
 -12   8   7      559.16      649.86     51.36 o
 -11   8   7      129.01      151.59     22.35 o
 -10   8   7       55.27       33.98     15.71 o
  -9   8   7      395.07      383.33     28.79 o
  -8   8   7       36.59       34.22     18.09 o
  -7   8   7        2.12       -1.42     12.05 o
  -6   8   7      117.35      100.91      8.92 o
  -5   8   7       15.69       19.11      5.88 o
  -4   8   7        0.27       -3.53      4.31 o
  -3   8   7      191.62      150.48     12.65 o
  -2   8   7        4.16        3.08      9.76 o
  -1   8   7       31.73       38.35     12.55 o
   0   8   7        1.29        3.22     12.75 o
   1   8   7       78.78       61.07     13.22 o
   2   8   7       32.33       18.82     13.01 o
   3   8   7      305.85      357.25     23.77 o
   4   8   7      177.34      122.56     17.35 o
   5   8   7       23.05        3.90     16.06 o
   6   8   7       22.19       22.78     16.06 o
   7   8   7       20.14       35.35     10.64 o
   8   8   7       98.10      143.32     29.67 o
   9   8   7        2.18       -3.43     25.78 o
  10   8   7      224.30      241.25     49.49 o
  11   8   7       41.25       10.79     37.93 o
  12   8   7       33.89       21.69     34.97 o
 -12   9   7      642.98      747.70     54.07 o
 -11   9   7      413.55      397.50     40.99 o
 -10   9   7       53.17       53.95     18.96 o
  -9   9   7       19.46       23.99     15.94 o
  -8   9   7       40.62       43.93     15.64 o
  -7   9   7      110.99       97.04     12.44 o
  -6   9   7       42.39       39.27      9.40 o
  -5   9   7       87.79       74.07      9.58 o
  -4   9   7        3.81       -5.44     11.92 o
  -3   9   7        7.57        8.35     15.73 o
  -2   9   7       42.11       32.51     15.32 o
  -1   9   7       25.25        7.34     15.75 o
   0   9   7      109.96       89.23     21.03 o
   1   9   7       81.18       71.15     21.82 o
   2   9   7       20.06       15.83     27.05 o
   3   9   7       93.12       25.59     19.31 o
   4   9   7       59.69       72.37     20.37 o
   5   9   7       54.49       98.37     25.11 o
   6   9   7      103.95      149.80     28.08 o
   7   9   7        1.64       34.00     22.59 o
   8   9   7        4.58       52.75     33.87 o
   9   9   7       54.77       44.96     36.62 o
  10   9   7       23.52       40.38     46.34 o
  11   9   7        9.29       68.45     41.07 o
 -10  10   7      123.07      143.88     29.22 o
  -9  10   7       10.54       33.13     19.23 o
  -8  10   7      128.94      161.55     19.42 o
  -7  10   7        9.61      -24.75     25.44 o
  -6  10   7       32.11       29.89     18.77 o
  -5  10   7       81.54      107.30     22.86 o
  -4  10   7        9.97       -8.19     18.11 o
  -3  10   7        0.92       24.76     29.17 o
  -2  10   7       17.02       22.00     21.49 o
  -1  10   7       30.35       21.76     16.90 o
   0  10   7       44.90       60.26     18.45 o
   1  10   7        0.08       32.05     27.69 o
   2  10   7       14.39       11.46     18.10 o
   3  10   7        0.58       -1.87     26.86 o
   4  10   7       46.67        6.27     20.63 o
   5  10   7       72.64       45.67     26.25 o
   6  10   7      417.03      328.45     33.44 o
   7  10   7      240.28      238.21     31.60 o
   8  10   7       36.16       54.72     33.85 o
  -7  11   7      194.68      245.78     28.08 o
  -6  11   7      177.14      202.29     26.34 o
  -5  11   7      124.54      115.18     21.65 o
  -4  11   7       10.99       20.19     21.89 o
  -3  11   7       17.75       57.73     45.38 o
  -2  11   7       23.71       54.14     21.51 o
  -1  11   7      157.95      133.13     27.90 o
   0  11   7        2.18       35.04     31.09 o
   1  11   7        8.18       -4.42     25.37 o
   2  11   7        1.67      -24.69     21.19 o
   3  11   7       35.22        6.92     22.69 o
   4  11   7       37.87       24.75     24.45 o
   5  11   7       11.07        1.32     41.02 o
 -18   0   8       36.96       71.61     50.55 o
 -16   0   8       24.36       10.53     35.80 o
 -14   0   8     1119.78     1442.72    109.52 o
 -12   0   8      539.32      483.46     40.93 o
 -10   0   8      585.88      627.25     37.95 o
  -8   0   8     1262.49     1356.84     93.72 o
  -6   0   8      457.44      451.80     23.59 o
  -4   0   8     3223.77     3428.03     88.18 o
  -2   0   8      321.22      309.10     11.81 o
   0   0   8      103.99      157.14      9.38 o
   2   0   8    14957.13    15774.49    316.72 o
   4   0   8      784.00      885.52     29.48 o
   6   0   8      509.92      528.17     26.27 o
   8   0   8      984.86      962.83     49.74 o
  10   0   8      929.27      889.80     50.98 o
  12   0   8      321.40      280.57     36.02 o
  14   0   8       18.46       31.59     37.91 o
  16   0   8      329.39      328.56     65.29 o
 -18   1   8      514.51      512.11     53.06 o
 -17   1   8       45.05        6.72     31.17 o
 -16   1   8        0.01       14.74     42.12 o
 -15   1   8       47.53       29.49     26.81 o
 -14   1   8      110.49       75.82     25.32 o
 -13   1   8      263.59      234.72     33.48 o
 -12   1   8      107.60      129.45     19.15 o
 -11   1   8       33.05       18.06     13.52 o
 -10   1   8      135.17      157.82     16.65 o
  -9   1   8      249.06      246.56     19.80 o
  -8   1   8        3.72        1.77      9.25 o
  -7   1   8      259.00      257.82     12.62 o
  -6   1   8     1178.55     1306.88     30.06 o
  -5   1   8      278.00      294.11      8.55 o
  -4   1   8     1709.37     1927.92     39.50 o
  -3   1   8      794.61      882.06     18.47 o
  -2   1   8      285.66      298.83     12.40 o
  -1   1   8     1364.60     1477.57     29.48 o
   0   1   8      305.96      341.95     11.25 o
   1   1   8      881.50      889.63     20.22 o
   2   1   8       96.71       95.24      7.85 o
   3   1   8      371.10      368.66     13.42 o
   4   1   8       72.55       93.13      8.55 o
   5   1   8      807.45      822.89     19.63 o
   6   1   8       12.03        4.61      4.94 o
   7   1   8       45.93       45.91     11.75 o
   8   1   8       40.54       42.95     15.21 o
   9   1   8     1818.60     1984.99     59.63 o
  10   1   8      338.33      377.72     34.56 o
  11   1   8     1095.14     1092.86     52.59 o
  12   1   8       48.10       46.34     20.67 o
  13   1   8       31.31       32.90     25.78 o
  14   1   8        7.48       11.16     27.52 o
  15   1   8      276.22      252.42     41.62 o
  16   1   8        5.98       14.25     37.43 o
  17   1   8       19.92       24.16     39.28 o
 -18   2   8       12.90       -4.87     97.94 o
 -17   2   8       79.64       35.80     32.76 o
 -16   2   8        5.05      -25.27     46.34 o
 -15   2   8       72.04       48.78     31.38 o
 -14   2   8       22.18       14.74     22.34 o
 -13   2   8     1590.95     1740.60    119.00 o
 -12   2   8      315.69      231.56     22.43 o
 -11   2   8      795.67      852.43     33.58 o
 -10   2   8      368.29      339.79     21.02 o
  -9   2   8        0.42        4.45      9.56 o
  -8   2   8      139.36      121.29     11.05 o
  -7   2   8      133.71      148.72     12.09 o
  -6   2   8      142.50      186.89      8.18 o
  -5   2   8       43.21       59.47      4.72 o
  -4   2   8      921.04      992.06     24.70 o
  -3   2   8      117.04      111.82      6.71 o
  -2   2   8      120.93      153.32      5.99 o
  -1   2   8       81.66       83.33      5.01 o
   0   2   8     1809.07     1848.67     31.80 o
   1   2   8      532.93      509.97     14.70 o
   2   2   8      482.92      523.85     15.54 o
   3   2   8       62.23       73.35      7.55 o
   4   2   8        4.83        7.63      5.53 o
   5   2   8      606.59      645.37     17.20 o
   6   2   8        9.94       26.31      6.94 o
   7   2   8       54.11       52.66      7.72 o
   8   2   8       57.82       66.89     12.84 o
   9   2   8      980.37      987.13     49.25 o
  10   2   8      457.40      487.53     27.14 o
  11   2   8       30.30       38.00     18.62 o
  12   2   8      195.22      172.67     24.89 o
  13   2   8       58.90       44.42     21.40 o
  14   2   8       84.85       29.49     29.79 o
  15   2   8       72.02       59.61     34.16 o
  16   2   8      159.75      135.56     40.45 o
 -18   3   8       67.10       -3.39     53.71 o
 -17   3   8      178.99      245.20     41.70 o
 -16   3   8       69.79       76.83     33.39 o
 -15   3   8      159.18      115.57     44.23 o
 -14   3   8       20.69       -5.01     21.25 o
 -13   3   8       42.32       33.60     16.72 o
 -12   3   8        2.64        5.66     10.93 o
 -11   3   8      929.72      988.67     31.54 o
 -10   3   8     1122.47     1152.05     30.48 o
  -9   3   8       84.58       98.49      9.48 o
  -8   3   8      141.76      155.88     12.56 o
  -7   3   8        1.62        0.40      5.75 o
  -6   3   8        5.70       12.46      4.57 o
  -5   3   8      117.76      136.46      7.13 o
  -4   3   8       73.63       68.52      5.68 o
  -3   3   8       84.58       96.08      7.17 o
  -2   3   8      136.04      123.56      6.59 o
  -1   3   8      176.07      205.90      7.49 o
   0   3   8       37.03       41.94      4.71 o
   1   3   8      818.19      804.00     17.23 o
   2   3   8       53.92       54.63      6.52 o
   3   3   8     1131.44     1165.32     27.02 o
   4   3   8      619.56      621.06     15.46 o
   5   3   8      145.08      169.93     11.98 o
   6   3   8      120.82      116.57      8.62 o
   7   3   8      253.44      279.83     19.79 o
   8   3   8        0.03        6.70     10.04 o
   9   3   8       16.83        0.23     14.12 o
  10   3   8      150.55      109.80     18.74 o
  11   3   8      355.16      402.87     48.01 o
  12   3   8      311.53      309.51     30.70 o
  13   3   8       48.04       34.05     31.59 o
  14   3   8      111.41       51.63     29.85 o
  15   3   8        0.12       12.18     38.96 o
  16   3   8        7.09      -53.12     42.12 o
 -17   4   8      186.95      224.42     43.96 o
 -16   4   8      169.86      159.58     24.96 o
 -15   4   8      958.01     1061.11     54.38 o
 -14   4   8       47.99       33.14     17.05 o
 -13   4   8      173.03      174.51     19.57 o
 -12   4   8      130.25      118.83     16.19 o
 -11   4   8        3.68        8.36      9.51 o
 -10   4   8        1.25        2.54      8.88 o
  -9   4   8      419.02      433.89     19.47 o
  -8   4   8      196.10      194.06     11.44 o
  -7   4   8     1136.00     1126.24     27.59 o
  -6   4   8      136.92      144.09      9.33 o
  -5   4   8      281.00      277.27     11.16 o
  -4   4   8      212.83      229.36     11.80 o
  -3   4   8      721.06      692.02     16.56 o
  -2   4   8       44.64       50.20      5.51 o
  -1   4   8      412.58      367.22      9.46 o
   0   4   8      156.95      169.35      6.90 o
   1   4   8      673.98      735.93     15.23 o
   2   4   8      819.43      870.39     19.87 o
   3   4   8       73.25       89.15      8.15 o
   4   4   8       47.51       37.99      6.66 o
   5   4   8       13.58       12.83      6.10 o
   6   4   8       78.39       91.65      8.87 o
   7   4   8       49.64       55.27      9.01 o
   8   4   8       19.71       17.15     12.88 o
   9   4   8       20.80       40.52     17.00 o
  10   4   8        4.59       14.32     15.74 o
  11   4   8      217.32      223.37     21.46 o
  12   4   8        0.77       -6.67     17.97 o
  13   4   8      112.11      177.99     31.71 o
  14   4   8       12.77       10.98     25.11 o
  15   4   8       46.72       32.89     28.30 o
  16   4   8       41.08       -4.98     40.45 o
 -17   5   8        1.82       -6.44     36.02 o
 -16   5   8        1.45       -3.66     20.48 o
 -15   5   8       65.66       66.66     20.12 o
 -14   5   8        3.99       -8.42     15.47 o
 -13   5   8      205.29      176.30     44.99 o
 -12   5   8      391.17      391.22     25.19 o
 -11   5   8       22.58       23.73     12.91 o
 -10   5   8     1125.29     1139.71     36.76 o
  -9   5   8      791.59      788.35     26.40 o
  -8   5   8      141.90      121.30     12.43 o
  -7   5   8       85.32       94.19      8.41 o
  -6   5   8       20.45       11.53      6.15 o
  -5   5   8      878.02      935.47     23.58 o
  -4   5   8      137.74      144.49      8.33 o
  -3   5   8       15.58       14.31      4.31 o
  -2   5   8      327.47      289.66      9.67 o
  -1   5   8       54.54       44.29      5.82 o
   0   5   8      182.17      194.27      8.15 o
   1   5   8      503.31      550.66     15.25 o
   2   5   8     2300.71     2443.07     41.38 o
   3   5   8       90.24       93.33      7.55 o
   4   5   8      787.79      851.30     18.96 o
   5   5   8       14.07       13.32      6.39 o
   6   5   8       61.30       80.22      8.05 o
   7   5   8      143.18      149.88     10.91 o
   8   5   8       41.03       36.38     10.07 o
   9   5   8       92.06       95.48     14.28 o
  10   5   8      236.29      251.53     25.84 o
  11   5   8       46.42       87.60     21.20 o
  12   5   8        0.11       -2.86     19.78 o
  13   5   8       19.73       37.14     22.74 o
  14   5   8       24.55       26.33     32.76 o
  15   5   8       63.56       70.10     58.02 o
 -16   6   8       96.35      115.84     26.67 o
 -15   6   8      354.76      397.13     36.40 o
 -14   6   8       23.80        5.68     23.80 o
 -13   6   8       14.50        0.05     18.74 o
 -12   6   8      153.92      148.72     18.58 o
 -11   6   8      395.38      354.69     28.27 o
 -10   6   8       12.66        5.45     11.78 o
  -9   6   8      391.73      372.82     21.11 o
  -8   6   8        4.05        2.24      8.24 o
  -7   6   8      201.41      253.71     13.97 o
  -6   6   8      382.33      321.35     15.46 o
  -5   6   8      865.93      911.20     21.86 o
  -4   6   8      163.58      186.08     17.32 o
  -3   6   8       66.16       62.16      6.21 o
  -2   6   8      717.65      724.08     16.25 o
  -1   6   8      104.45       90.96      5.31 o
   0   6   8      204.37      195.37      8.43 o
   1   6   8     1056.86     1124.17     23.59 o
   2   6   8       14.86       12.60      5.23 o
   3   6   8      873.41      965.34     21.36 o
   4   6   8       20.95       18.56      5.42 o
   5   6   8        1.81       -1.76      6.16 o
   6   6   8      120.06      100.25     10.15 o
   7   6   8       66.80       59.92      8.89 o
   8   6   8      530.59      520.95     24.73 o
   9   6   8      296.15      266.37     29.39 o
  10   6   8      474.47      486.77     34.84 o
  11   6   8       84.65       57.57     32.89 o
  12   6   8      450.95      485.85     48.25 o
  13   6   8        2.16       -3.66     60.03 o
  14   6   8       74.57       44.23     42.85 o
 -15   7   8        0.23      -25.27     37.91 o
 -14   7   8      358.06      373.16     34.44 o
 -13   7   8       48.71       51.81     21.09 o
 -12   7   8        5.30        6.30     19.36 o
 -11   7   8       59.81       54.76     19.46 o
 -10   7   8      347.66      348.50     26.53 o
  -9   7   8       82.45       64.92     13.57 o
  -8   7   8     1608.28     1549.55     45.78 o
  -7   7   8     1035.98     1058.66     32.48 o
  -6   7   8        7.40       20.64      7.17 o
  -5   7   8       26.24       35.24      7.15 o
  -4   7   8       20.35       26.10      6.99 o
  -3   7   8        1.89       -1.66      4.47 o
  -2   7   8        5.99        4.39      3.40 o
  -1   7   8       28.20        8.94      9.21 o
   0   7   8       80.03       77.62     11.55 o
   1   7   8        1.07      -13.81     10.14 o
   2   7   8       21.13       17.65     11.42 o
   3   7   8       94.47       82.91     12.35 o
   4   7   8      284.02      273.12     10.05 o
   5   7   8       27.75       40.45      7.03 o
   6   7   8        3.84       -4.65      5.42 o
   7   7   8        9.93       10.62     10.82 o
   8   7   8      206.10      239.32     30.26 o
   9   7   8       64.42       18.69     27.74 o
  10   7   8      136.37      151.69     32.36 o
  11   7   8      111.04      156.20     41.07 o
  12   7   8       55.86       -2.29     40.12 o
  13   7   8      231.90      230.86    103.20 o
 -13   8   8      104.14       94.28     27.83 o
 -12   8   8      355.95      342.47     53.71 o
 -11   8   8       56.14       61.70     25.67 o
 -10   8   8      422.03      417.47     30.23 o
  -9   8   8      840.47      791.75     39.44 o
  -8   8   8        3.42        6.79     11.75 o
  -7   8   8      291.14      292.63     21.28 o
  -6   8   8        5.30        7.25      7.86 o
  -5   8   8       72.60       81.00      8.79 o
  -4   8   8      195.23      158.38     10.39 o
  -3   8   8       84.60       86.14     14.09 o
  -2   8   8       73.80       82.41     11.93 o
  -1   8   8       68.13       77.10     13.52 o
   0   8   8        8.65       -6.67     11.77 o
   1   8   8       58.74       37.56     13.05 o
   2   8   8      136.98      134.96     16.83 o
   3   8   8       11.49        8.78     14.00 o
   4   8   8       58.86       70.14     15.80 o
   5   8   8        4.86       15.89     17.00 o
   6   8   8       18.34       21.54     18.10 o
   7   8   8      466.87      577.28     38.08 o
   8   8   8       49.88       47.31     26.58 o
   9   8   8      212.60      216.42     37.95 o
  10   8   8       11.49       37.91     33.29 o
  11   8   8      261.23      306.28     50.98 o
  12   8   8        0.17        2.11     50.55 o
 -12   9   8       23.01       30.81     26.03 o
 -11   9   8       97.51      128.23     27.38 o
 -10   9   8        0.51      -15.55     19.19 o
  -9   9   8        2.41       -8.65     12.73 o
  -8   9   8        6.70      -14.44     15.16 o
  -7   9   8        5.69        5.04     10.65 o
  -6   9   8       63.82       64.96      9.38 o
  -5   9   8      128.11      121.38     15.09 o
  -4   9   8      121.89       99.69     15.45 o
  -3   9   8        0.24       32.79     14.76 o
  -2   9   8      167.87      218.14     26.76 o
  -1   9   8       32.14       26.06     17.16 o
   0   9   8       35.67       57.73     20.09 o
   1   9   8        4.27        0.12     21.05 o
   2   9   8       93.79       93.94     21.99 o
   3   9   8       75.92       47.79     21.60 o
   4   9   8      126.01       97.28     22.48 o
   5   9   8        8.25      -13.15     22.62 o
   6   9   8       49.04       38.43     29.66 o
   7   9   8        4.65      -33.41     22.27 o
   8   9   8        1.44       22.61     33.29 o
   9   9   8      116.49      104.25     36.82 o
  10   9   8       31.16       52.14     36.28 o
 -10  10   8        0.43        0.20     17.65 o
  -9  10   8       34.79       56.16     23.74 o
  -8  10   8       59.75      108.48     25.19 o
  -7  10   8      211.96      200.11     44.23 o
  -6  10   8       83.41       61.44     26.23 o
  -5  10   8      289.71      321.78     48.04 o
  -4  10   8       39.68       20.36     21.06 o
  -3  10   8       24.47       69.72     23.12 o
  -2  10   8       14.75       17.26     18.45 o
  -1  10   8       73.27       22.03     32.65 o
   0  10   8       42.55       63.57     34.66 o
   1  10   8       87.50       76.61     22.32 o
   2  10   8       41.34       35.13     20.80 o
   3  10   8       10.17        1.78     19.63 o
   4  10   8       10.52        2.66     23.12 o
   5  10   8        0.72       55.87     27.33 o
   6  10   8       47.28       47.83     25.81 o
   7  10   8       33.75       76.31     33.41 o
   8  10   8       86.96       72.99     38.96 o
  -6  11   8      482.74      539.16     41.63 o
  -5  11   8      105.32      138.22     34.44 o
  -4  11   8       24.02       51.95     24.49 o
  -3  11   8       68.85       76.68     22.04 o
  -2  11   8       87.12       89.81     32.59 o
  -1  11   8        3.92        0.19     19.81 o
   0  11   8        3.70       24.61     20.74 o
   1  11   8      111.85      100.66     36.63 o
   2  11   8       56.58       43.77     24.30 o
   3  11   8        1.04       56.46     28.12 o
   4  11   8       84.03      140.38     29.58 o
 -17   0   9       24.51       80.03     48.44 o
 -15   0   9     2792.57     3329.83    197.98 o
 -13   0   9     2451.58     2653.76    155.86 o
 -11   0   9       80.87       70.73     31.59 o
  -9   0   9       12.12       14.04     17.14 o
  -7   0   9       19.42       13.51      7.17 o
  -5   0   9     3438.13     3714.92     84.18 o
  -3   0   9      525.78      527.27     27.52 o
  -1   0   9     6276.77     6397.45    123.20 o
   1   0   9    10902.80    11792.03    267.11 o
   3   0   9      292.95      331.32     24.17 o
   5   0   9      162.52      176.59     19.76 o
   7   0   9      734.17      790.04     48.21 o
   9   0   9      842.72      820.28     44.60 o
  11   0   9      238.28      271.27     34.16 o
  13   0   9       96.71      101.10     44.23 o
  15   0   9      196.52       92.67     50.55 o
 -18   1   9      401.27      423.30     50.05 o
 -17   1   9      334.01      316.08     44.97 o
 -16   1   9       64.54       86.35     29.79 o
 -15   1   9      954.13      971.18     62.97 o
 -14   1   9      194.20      213.98     30.50 o
 -13   1   9        2.71      -13.00     21.56 o
 -12   1   9      951.03     1088.87     80.42 o
 -11   1   9      512.84      481.28     44.99 o
 -10   1   9      395.92      381.83     27.66 o
  -9   1   9       59.87       59.33     12.23 o
  -8   1   9        3.45       15.97      7.27 o
  -7   1   9      394.84      351.04     14.88 o
  -6   1   9      394.06      411.70     14.44 o
  -5   1   9        5.87        3.79      5.64 o
  -4   1   9       15.84       18.21      5.41 o
  -3   1   9        7.76        4.78      4.17 o
  -2   1   9      982.33     1061.93     24.48 o
  -1   1   9     4384.63     4841.19     68.85 o
   0   1   9      294.95      287.54      9.57 o
   1   1   9     1181.92     1250.34     24.34 o
   2   1   9     8052.53     9002.12    149.06 o
   3   1   9     1701.97     1935.21     37.42 o
   4   1   9     1637.19     1824.96     38.02 o
   5   1   9       23.87       17.43      8.12 o
   6   1   9      304.26      322.19      8.89 o
   7   1   9      107.07      107.90     12.76 o
   8   1   9      160.10      171.32     17.61 o
   9   1   9       20.22        7.73     18.35 o
  10   1   9     1212.90     1208.60     64.54 o
  11   1   9       69.81       45.70     22.07 o
  12   1   9       43.47        4.68     26.92 o
  13   1   9        1.93       65.29     29.79 o
  14   1   9       11.09        7.61     51.60 o
  15   1   9       53.90       51.13     37.31 o
  16   1   9       51.61       84.25     45.49 o
 -18   2   9       64.76       65.29     37.23 o
 -17   2   9      313.90      328.34     73.72 o
 -16   2   9       27.63       35.80     34.91 o
 -15   2   9      206.41      193.77     34.25 o
 -14   2   9       32.04       11.75     31.59 o
 -13   2   9      232.78      215.56     33.85 o
 -12   2   9     1543.86     1520.48     62.68 o
 -11   2   9      944.59      985.03     39.63 o
 -10   2   9      983.87      977.24     31.67 o
  -9   2   9       40.93       44.22      6.85 o
  -8   2   9      833.43      865.19     29.45 o
  -7   2   9       36.25       42.08      5.82 o
  -6   2   9      141.23      139.48      6.50 o
  -5   2   9      600.34      607.58     19.46 o
  -4   2   9     2297.72     2535.30     52.87 o
  -3   2   9       35.71       30.54      5.73 o
  -2   2   9       72.33       77.76      5.62 o
  -1   2   9      528.89      547.56     12.12 o
   0   2   9      127.73      117.05      7.18 o
   1   2   9       26.72       18.78      5.54 o
   2   2   9       53.18       41.02      8.36 o
   3   2   9      494.05      509.49     18.54 o
   4   2   9      479.33      518.63     14.86 o
   5   2   9       79.14       82.38      7.43 o
   6   2   9      202.26      204.44      9.49 o
   7   2   9      205.79      230.01     11.35 o
   8   2   9      104.80       71.21     13.89 o
   9   2   9      735.82      760.80     34.49 o
  10   2   9      215.44      166.66     21.89 o
  11   2   9       27.99        6.68     20.98 o
  12   2   9      272.66      241.61     30.42 o
  13   2   9        7.81       37.11     27.52 o
  14   2   9        3.86      -35.97     28.78 o
  15   2   9        9.34       12.03     37.95 o
  16   2   9      301.70      273.59     62.13 o
 -18   3   9        3.24      -33.70     75.82 o
 -17   3   9        6.65       17.32     31.16 o
 -16   3   9       98.84      108.07     23.89 o
 -15   3   9       46.19       32.14     20.75 o
 -14   3   9       51.49       25.90     17.23 o
 -13   3   9      142.16      170.21     17.78 o
 -12   3   9       22.64       23.46     10.30 o
 -11   3   9      302.79      324.05     17.57 o
 -10   3   9      176.31      172.98     12.33 o
  -9   3   9      126.52      129.92     12.99 o
  -8   3   9      242.79      246.94     11.79 o
  -7   3   9       59.96       45.62      6.11 o
  -6   3   9       94.56       80.88      6.92 o
  -5   3   9      727.60      780.17     19.62 o
  -4   3   9       36.05       53.16      6.55 o
  -3   3   9       68.53       55.38      7.04 o
  -2   3   9      868.70      803.79     16.64 o
  -1   3   9      114.63      132.25      6.29 o
   0   3   9      252.86      243.94     13.14 o
   1   3   9      290.72      315.99     10.95 o
   2   3   9      266.41      264.65     13.33 o
   3   3   9        8.80        7.61      6.23 o
   4   3   9       17.62       15.77      6.43 o
   5   3   9      240.79      252.20     11.09 o
   6   3   9      247.51      240.96     10.79 o
   7   3   9      321.87      355.31     15.46 o
   8   3   9      971.10      989.76     27.81 o
   9   3   9      369.06      330.40     26.56 o
  10   3   9      164.67      186.59     21.69 o
  11   3   9       58.45       63.60     20.09 o
  12   3   9       96.81       69.17     21.94 o
  13   3   9        0.41       30.46     44.23 o
  14   3   9       11.96        8.27     34.75 o
  15   3   9       27.45       53.71     36.88 o
  16   3   9      159.64      117.15     53.71 o
 -17   4   9        2.62       -8.72     31.99 o
 -16   4   9       40.86       38.25     22.41 o
 -15   4   9        0.45       -0.51     20.75 o
 -14   4   9      179.97      203.96     23.12 o
 -13   4   9       54.59       49.47     17.31 o
 -12   4   9      450.57      432.85     25.52 o
 -11   4   9       55.70       46.19     16.46 o
 -10   4   9       37.28       37.01     10.37 o
  -9   4   9       66.33       68.82     11.93 o
  -8   4   9      304.58      327.56     14.84 o
  -7   4   9      493.37      519.39     17.68 o
  -6   4   9       11.86       27.11      5.84 o
  -5   4   9       25.95       19.84      6.44 o
  -4   4   9       19.29       22.26      6.18 o
  -3   4   9       19.89       25.58      5.51 o
  -2   4   9        4.27        1.89      4.63 o
  -1   4   9       36.61       31.64      4.96 o
   0   4   9     1317.05     1350.46     23.58 o
   1   4   9        0.82       -1.56      4.95 o
   2   4   9       44.82       36.33      7.16 o
   3   4   9      145.11      144.39      9.47 o
   4   4   9      154.32      158.16     10.03 o
   5   4   9      432.33      456.38     13.53 o
   6   4   9      462.72      460.73     14.39 o
   7   4   9        0.02       -1.83      8.04 o
   8   4   9       89.50      103.36     10.71 o
   9   4   9      307.83      309.02     29.02 o
  10   4   9      472.93      476.25     27.57 o
  11   4   9        1.39       29.58     21.32 o
  12   4   9       60.85       39.81     27.25 o
  13   4   9       39.27       34.83     30.01 o
  14   4   9       38.75        4.58     28.29 o
  15   4   9       12.90       12.83     46.75 o
 -16   5   9       35.91       22.14     31.79 o
 -15   5   9        1.42       14.80     25.80 o
 -14   5   9       68.90       47.88     21.97 o
 -13   5   9       23.89       31.47     32.24 o
 -12   5   9      110.12       98.26     16.24 o
 -11   5   9      278.05      227.87     19.46 o
 -10   5   9        4.29       12.98     10.26 o
  -9   5   9      224.90      222.73     14.05 o
  -8   5   9        2.59       -8.66      8.04 o
  -7   5   9      133.24      143.27     10.32 o
  -6   5   9       76.98       80.71      8.96 o
  -5   5   9       98.79       99.54      8.42 o
  -4   5   9       76.34       62.90      5.73 o
  -3   5   9        9.91        2.57      4.63 o
  -2   5   9        1.55       -2.33      4.33 o
  -1   5   9      439.93      418.05     11.05 o
   0   5   9      202.96      203.89      8.89 o
   1   5   9      144.92      148.40      9.52 o
   2   5   9        0.00        1.52      5.20 o
   3   5   9      657.48      710.47     19.41 o
   4   5   9        1.95        0.42      6.67 o
   5   5   9      418.96      426.83     13.42 o
   6   5   9       19.05       24.02      8.37 o
   7   5   9       97.91       98.56      9.90 o
   8   5   9       60.27       69.66     10.58 o
   9   5   9      425.62      445.22     26.67 o
  10   5   9       12.83       13.61     19.29 o
  11   5   9       95.05       85.53     22.35 o
  12   5   9        3.99       25.98     26.31 o
  13   5   9       83.66      178.45     36.88 o
  14   5   9        1.20      -20.49     35.65 o
 -16   6   9       11.86      -31.59     46.34 o
 -15   6   9        2.18      -21.40     27.52 o
 -14   6   9       74.50       99.07     22.06 o
 -13   6   9        2.94       14.76     15.62 o
 -12   6   9       41.60       51.53     23.56 o
 -11   6   9        0.23        3.24     11.44 o
 -10   6   9      138.03      156.63     20.37 o
  -9   6   9        8.23       -0.28      8.88 o
  -8   6   9      519.09      489.28     21.48 o
  -7   6   9     2043.36     2160.28     52.71 o
  -6   6   9      644.41      611.12     21.24 o
  -5   6   9       58.20       73.90      9.22 o
  -4   6   9       26.56       21.77      7.17 o
  -3   6   9     2142.08     2149.12     38.84 o
  -2   6   9     1291.56     1303.81     23.29 o
  -1   6   9      387.01      428.12     11.90 o
   0   6   9      105.67      109.80      8.66 o
   1   6   9       38.31       30.14      6.24 o
   2   6   9       30.12       17.68      5.60 o
   3   6   9      269.79      287.21     11.24 o
   4   6   9      503.09      501.60     15.38 o
   5   6   9      792.25      870.13     23.99 o
   6   6   9        1.78        1.75      9.48 o
   7   6   9      296.99      280.76     15.99 o
   8   6   9      967.60      998.46     31.89 o
   9   6   9        1.86       -3.10     19.10 o
  10   6   9       98.93      112.17     26.68 o
  11   6   9       92.99       67.59     31.79 o
  12   6   9       77.83      101.60     46.34 o
  13   6   9       15.92        2.93     37.43 o
  14   6   9        0.21      -25.27     52.65 o
 -14   7   9       96.92       46.16     27.28 o
 -13   7   9       50.53       32.38     23.64 o
 -12   7   9      280.38      224.40     26.08 o
 -11   7   9      244.52      211.71     23.77 o
 -10   7   9      594.76      568.10     32.81 o
  -9   7   9      100.12       94.37     14.79 o
  -8   7   9      279.43      291.64     18.70 o
  -7   7   9        1.35        0.41      8.53 o
  -6   7   9      114.94      110.71     11.53 o
  -5   7   9     1527.64     1508.28     34.80 o
  -4   7   9       79.33       58.54      7.39 o
  -3   7   9       18.13       18.24      5.40 o
  -2   7   9        0.37        0.55      3.89 o
  -1   7   9        5.66        7.57      4.74 o
   0   7   9      467.40      505.96     25.46 o
   1   7   9        3.78        0.34     11.51 o
   2   7   9      185.97      178.66     16.01 o
   3   7   9      114.18      115.60      9.35 o
   4   7   9      122.57      104.68      7.94 o
   5   7   9       33.93       27.65      7.99 o
   6   7   9       93.82       88.42     12.40 o
   7   7   9      165.98      161.29     13.47 o
   8   7   9      891.09      863.93     50.59 o
   9   7   9       61.54       38.91     31.17 o
  10   7   9      218.34      203.28     85.30 o
  11   7   9      198.08      217.26     63.18 o
  12   7   9       87.18       61.04     41.97 o
 -13   8   9        0.08       -6.32     27.38 o
 -12   8   9      112.15       64.24     22.34 o
 -11   8   9        3.65       -2.15     16.37 o
 -10   8   9       37.07       19.13     22.30 o
  -9   8   9       24.85       19.17     13.85 o
  -8   8   9      177.41      183.66     18.54 o
  -7   8   9       85.10       60.33     12.64 o
  -6   8   9       17.42        4.73      6.97 o
  -5   8   9        6.67       -8.24      7.13 o
  -4   8   9      320.19      246.83     12.54 o
  -3   8   9       40.59       32.84      5.83 o
  -2   8   9       17.86        5.57     10.70 o
  -1   8   9       53.65       26.68     13.82 o
   0   8   9      198.05      221.70     19.38 o
   1   8   9      128.89      114.19     15.22 o
   2   8   9       16.64       23.35     13.08 o
   3   8   9        8.82       -3.62     17.40 o
   4   8   9      223.42      241.85     24.82 o
   5   8   9       74.13       58.24     19.49 o
   6   8   9        1.35      -11.74     20.09 o
   7   8   9      116.60      196.80     28.98 o
   8   8   9        7.40        4.83     25.67 o
   9   8   9        0.26       22.93     37.31 o
  10   8   9       95.75      125.11     42.06 o
  11   8   9       80.54       43.57     34.91 o
 -11   9   9       43.77       50.55     27.38 o
 -10   9   9        5.63       21.14     20.69 o
  -9   9   9        2.77        6.15     15.25 o
  -8   9   9       28.96       30.13     13.93 o
  -7   9   9       12.59        5.38      8.43 o
  -6   9   9        0.94       13.42     13.38 o
  -5   9   9        0.10        4.76      7.20 o
  -4   9   9        5.54       -3.22     15.45 o
  -3   9   9       18.42       14.49     15.31 o
  -2   9   9      255.69      231.89     30.70 o
  -1   9   9       78.38       96.19     30.12 o
   0   9   9       70.11       69.99     20.12 o
   1   9   9        8.08       16.46     21.44 o
   2   9   9      341.33      360.25     36.88 o
   3   9   9       20.28      -21.48     28.69 o
   4   9   9        1.14       -1.08     19.68 o
   5   9   9        0.11       18.00     23.37 o
   6   9   9       17.07       17.97     24.17 o
   7   9   9       31.63       51.39     29.49 o
   8   9   9        3.90        2.47     32.81 o
   9   9   9        1.31       42.50     39.74 o
  -9  10   9       82.12      124.26     46.34 o
  -8  10   9       93.82      129.11     27.28 o
  -7  10   9        0.23        5.51     19.19 o
  -6  10   9       10.98       17.86     17.08 o
  -5  10   9       30.36       10.41     22.19 o
  -4  10   9        0.10       -1.49     29.49 o
  -3  10   9        0.78        9.81     19.53 o
  -2  10   9       43.94       22.54     20.34 o
  -1  10   9        1.50      -20.39     28.45 o
   0  10   9        2.97       -0.77     19.18 o
   1  10   9       17.72       27.34     20.98 o
   2  10   9        3.57        5.09     20.95 o
   3  10   9        1.18        5.03     22.24 o
   4  10   9       31.28       37.65     48.71 o
   5  10   9        1.10       -9.83     25.54 o
   6  10   9        9.25       21.81     26.43 o
   7  10   9        3.97       37.89     34.55 o
  -5  11   9      134.56      162.98     31.89 o
  -4  11   9       17.28      -26.24     22.21 o
  -3  11   9       64.59      105.76     25.31 o
  -2  11   9        9.00       -4.17     20.32 o
  -1  11   9        1.76       -9.13     22.24 o
   0  11   9       40.90       45.19     21.54 o
   1  11   9      150.87      151.60     29.63 o
   2  11   9       30.11        3.66     36.11 o
   3  11   9        2.05        7.87     28.43 o
 -18   0  10        4.35       29.49     56.87 o
 -16   0  10     1727.73     1950.30    151.64 o
 -14   0  10     1086.00     1152.07     92.67 o
 -12   0  10     4270.17     4614.59    221.15 o
 -10   0  10       82.08       66.89     18.57 o
  -8   0  10       24.91       22.18     11.15 o
  -6   0  10      321.32      319.00     36.96 o
  -4   0  10      137.18      203.09     30.21 o
  -2   0  10      173.90      144.61      8.73 o
   0   0  10      750.24      774.51     22.48 o
   2   0  10     3051.06     3326.03    107.41 o
   4   0  10     2828.01     3486.97    170.47 o
   6   0  10     2590.66     2858.87     82.10 o
   8   0  10        9.89       10.43     17.70 o
  10   0  10      311.59      303.48     75.82 o
  12   0  10      182.78      233.78     46.34 o
  14   0  10      454.29      644.48     88.46 o
  16   0  10       25.17      -23.17     58.97 o
 -18   1  10      244.86      229.27     45.26 o
 -17   1  10      466.05      491.42     53.55 o
 -16   1  10      169.33      165.29     36.46 o
 -15   1  10      301.52      282.41     44.23 o
 -14   1  10       82.98      113.09     33.39 o
 -13   1  10      166.82      208.64     29.01 o
 -12   1  10     2025.94     2119.14     90.02 o
 -11   1  10     1199.41     1270.71     69.33 o
 -10   1  10      287.41      314.13     17.91 o
  -9   1  10      129.94      121.30     10.95 o
  -8   1  10      339.97      322.38     15.10 o
  -7   1  10      492.77      480.33     15.86 o
  -6   1  10        0.02       -1.76      5.96 o
  -5   1  10      143.26      139.09      9.12 o
  -4   1  10      211.79      225.20     11.20 o
  -3   1  10       11.30       20.20      5.52 o
  -2   1  10      286.84      281.97     11.72 o
  -1   1  10      374.53      381.87     13.23 o
   0   1  10       25.68       31.10      6.32 o
   1   1  10      507.78      564.68     15.04 o
   2   1  10      206.61      229.72     12.29 o
   3   1  10       26.39       42.67      7.43 o
   4   1  10       75.45       77.73     10.12 o
   5   1  10        9.07       17.57      9.70 o
   6   1  10     1272.84     1422.29     30.33 o
   7   1  10       78.67       89.39      5.65 o
   8   1  10      549.66      580.31     31.08 o
   9   1  10     2144.16     2165.65     65.70 o
  10   1  10      104.70       58.68     21.89 o
  11   1  10       24.15       18.51     23.88 o
  12   1  10       19.50       -9.13     24.22 o
  13   1  10        3.36       -3.75     32.73 o
  14   1  10        0.10       31.08     33.48 o
  15   1  10       93.79      138.50     45.03 o
  16   1  10        1.78       51.94     41.62 o
 -18   2  10      218.08      318.03     71.61 o
 -17   2  10        2.82       49.20     34.97 o
 -16   2  10      100.29      106.29     33.48 o
 -15   2  10       11.14       28.27     28.18 o
 -14   2  10       66.30       43.24     25.19 o
 -13   2  10       38.26       26.07     16.08 o
 -12   2  10        5.52       20.87     14.25 o
 -11   2  10        8.71        9.63     13.52 o
 -10   2  10       15.26        9.96     13.90 o
  -9   2  10       47.25       42.04      6.94 o
  -8   2  10      205.64      190.42     10.16 o
  -7   2  10     1039.74     1103.62     26.14 o
  -6   2  10      149.05      154.53     10.45 o
  -5   2  10      866.81      858.18     24.23 o
  -4   2  10      171.76      196.68     11.29 o
  -3   2  10       31.69       29.04      5.54 o
  -2   2  10       17.66       17.33      5.79 o
  -1   2  10       30.46       41.95      4.61 o
   0   2  10      423.48      409.93     13.34 o
   1   2  10      288.76      287.31     11.39 o
   2   2  10     1034.90     1049.59     27.56 o
   3   2  10      121.79      124.83     10.58 o
   4   2  10     1208.14     1282.01     28.93 o
   5   2  10      119.57      108.95      8.83 o
   6   2  10      262.14      290.96     10.17 o
   7   2  10      596.86      560.71     18.63 o
   8   2  10      408.44      358.71     29.67 o
   9   2  10     1371.63     1381.00     55.17 o
  10   2  10        0.00       26.02     17.63 o
  11   2  10        0.33       -0.12     19.51 o
  12   2  10        0.02       -4.97     22.14 o
  13   2  10       88.78       92.03     31.79 o
  14   2  10        1.07       -1.67     31.79 o
  15   2  10        2.90       13.57     33.48 o
 -17   3  10      104.33       85.23     43.50 o
 -16   3  10        0.35       -6.75     24.55 o
 -15   3  10      208.90      276.80     30.49 o
 -14   3  10        2.23        6.62     14.82 o
 -13   3  10        3.22       17.15     12.35 o
 -12   3  10        0.84        8.42      9.74 o
 -11   3  10      220.50      258.09     17.37 o
 -10   3  10       18.79        4.24      7.77 o
  -9   3  10       37.06       38.12      7.72 o
  -8   3  10       27.96       31.25      6.79 o
  -7   3  10      421.16      403.05     14.73 o
  -6   3  10      450.86      411.27     14.18 o
  -5   3  10     1194.30     1295.06     33.57 o
  -4   3  10      634.56      651.88     18.60 o
  -3   3  10       83.43       98.85      9.11 o
  -2   3  10       87.73       83.63      7.32 o
  -1   3  10       30.30       19.45      5.44 o
   0   3  10      616.74      617.99     15.13 o
   1   3  10        8.69        5.74      5.75 o
   2   3  10        6.12       13.84      8.52 o
   3   3  10       90.94       73.70      8.65 o
   4   3  10       28.06       24.47      6.79 o
   5   3  10       32.40       48.28      8.97 o
   6   3  10       10.98        3.11      6.12 o
   7   3  10       21.37       20.88     15.69 o
   8   3  10       26.25        9.95     12.13 o
   9   3  10        6.56       -5.05     13.63 o
  10   3  10      169.28      133.33     20.17 o
  11   3  10       86.95      116.51     20.70 o
  12   3  10       58.80       84.95     27.79 o
  13   3  10       36.89       18.49     43.18 o
  14   3  10        0.00       55.86     35.65 o
  15   3  10      117.52      140.11    107.41 o
 -17   4  10       40.22       63.18     52.65 o
 -16   4  10        0.02       19.28     52.65 o
 -15   4  10       42.84       50.19     19.64 o
 -14   4  10       49.39       77.31     20.68 o
 -13   4  10       32.54       38.83     15.00 o
 -12   4  10        2.05       17.93     11.15 o
 -11   4  10       93.28       91.55     13.64 o
 -10   4  10       30.80       56.28     13.75 o
  -9   4  10       22.82       19.17      7.51 o
  -8   4  10      212.61      206.14     11.84 o
  -7   4  10       46.60       44.37      6.42 o
  -6   4  10      193.78      223.50     11.03 o
  -5   4  10       95.74       84.04      9.36 o
  -4   4  10      122.95      129.19      9.12 o
  -3   4  10        3.15       10.89      5.17 o
  -2   4  10      330.85      307.13     10.50 o
  -1   4  10      190.33      215.08      8.76 o
   0   4  10     1220.48     1241.11     22.45 o
   1   4  10     1721.65     1681.58     31.09 o
   2   4  10       45.44       44.91      7.75 o
   3   4  10     1080.21     1062.80     37.33 o
   4   4  10       79.46       86.60      8.95 o
   5   4  10     1482.14     1543.96     30.21 o
   6   4  10       93.42       88.10     12.37 o
   7   4  10      455.66      492.07     19.82 o
   8   4  10      786.60      810.14     26.62 o
   9   4  10       15.15        3.70     16.11 o
  10   4  10        0.90       10.08     31.88 o
  11   4  10      134.72      177.74     27.49 o
  12   4  10       69.30       27.61     29.84 o
  13   4  10        8.41        4.21     32.76 o
  14   4  10      106.26       81.82     47.02 o
 -16   5  10        2.77      -24.22     34.28 o
 -15   5  10        4.31       68.43     31.99 o
 -14   5  10      256.26      320.25     27.83 o
 -13   5  10       50.40       21.51     19.54 o
 -12   5  10       99.72       74.69     37.72 o
 -11   5  10      173.26      130.16     23.10 o
 -10   5  10       88.99       99.27     12.69 o
  -9   5  10       18.27        1.89      7.61 o
  -8   5  10      352.67      324.93     15.67 o
  -7   5  10      835.90      888.29     27.06 o
  -6   5  10      190.48      145.06     10.45 o
  -5   5  10      783.74      735.39     25.25 o
  -4   5  10     1144.79     1127.83     26.67 o
  -3   5  10      206.36      167.75      9.10 o
  -2   5  10     3217.81     3348.06     52.61 o
  -1   5  10      216.74      209.17      8.64 o
   0   5  10       31.38       44.34      6.10 o
   1   5  10      615.84      608.03     16.39 o
   2   5  10     1936.14     1967.55     38.05 o
   3   5  10        2.64       -8.45      7.49 o
   4   5  10      116.81       96.72     12.06 o
   5   5  10      628.81      621.66     19.93 o
   6   5  10        9.42       13.08      8.76 o
   7   5  10        1.24        4.64      9.94 o
   8   5  10        0.07        2.52     12.47 o
   9   5  10        5.59       17.79     18.77 o
  10   5  10       42.96       53.54     19.72 o
  11   5  10      322.79      297.55     34.48 o
  12   5  10      132.86       56.91     34.97 o
  13   5  10       93.48       76.56     37.78 o
  14   5  10        0.77       33.05     47.97 o
 -15   6  10        2.11        7.70     27.83 o
 -14   6  10       80.63       97.38     34.41 o
 -13   6  10       15.85       18.50     16.19 o
 -12   6  10       16.53       42.31     19.19 o
 -11   6  10       20.58        6.65     24.53 o
 -10   6  10       50.73       71.29     15.82 o
  -9   6  10      944.28      843.60     34.98 o
  -8   6  10      408.68      368.54     21.99 o
  -7   6  10     2775.94     2583.77     62.17 o
  -6   6  10        1.75        4.16      8.01 o
  -5   6  10      387.88      397.52     16.56 o
  -4   6  10     1415.35     1419.06     30.97 o
  -3   6  10      656.13      631.24     17.39 o
  -2   6  10       70.81       69.40      7.37 o
  -1   6  10      590.46      605.67     14.76 o
   0   6  10      242.88      216.42     10.65 o
   1   6  10      954.81     1011.91     23.72 o
   2   6  10      236.67      254.17     11.56 o
   3   6  10      660.10      678.83     20.34 o
   4   6  10        0.41        4.21      7.26 o
   5   6  10      280.53      278.31     14.14 o
   6   6  10       22.98       20.03     10.98 o
   7   6  10       33.62       28.57     12.22 o
   8   6  10      403.49      367.03     24.49 o
   9   6  10       80.60       91.68     22.92 o
  10   6  10      282.46      258.73     41.62 o
  11   6  10       50.58       84.48     36.86 o
  12   6  10       46.17       68.58     47.39 o
  13   6  10       32.74       17.63     37.95 o
 -14   7  10       12.35       -5.38     46.34 o
 -13   7  10       60.66       29.31     26.68 o
 -12   7  10      129.97      127.83     27.25 o
 -11   7  10        1.77      -18.71     16.34 o
 -10   7  10      303.44      290.09     26.31 o
  -9   7  10      306.44      360.15     26.81 o
  -8   7  10       30.38       34.98     20.37 o
  -7   7  10      245.21      265.86     16.51 o
  -6   7  10     1081.71     1001.07     33.34 o
  -5   7  10      222.61      230.99     11.71 o
  -4   7  10      843.30      683.73     22.43 o
  -3   7  10        0.49       -1.40      5.65 o
  -2   7  10       72.52       67.33      6.30 o
  -1   7  10        0.67        2.29      8.16 o
   0   7  10      327.98      315.35     13.03 o
   1   7  10        0.16       -7.28      5.95 o
   2   7  10      331.23      326.24     18.31 o
   3   7  10        0.97       -1.31      7.56 o
   4   7  10      111.73       98.88      8.90 o
   5   7  10        0.23       -5.94      7.44 o
   6   7  10       51.82       20.90     11.65 o
   7   7  10        0.00        4.38     12.98 o
   8   7  10      816.73      895.58     47.88 o
   9   7  10        9.83       50.80     30.50 o
  10   7  10      258.86      322.87     46.10 o
  11   7  10       11.08      -20.01     32.76 o
  12   7  10       25.56      111.63     58.97 o
 -13   8  10       16.34       -6.32     31.59 o
 -12   8  10        6.95       37.91     40.02 o
 -11   8  10       31.29        2.23     51.60 o
 -10   8  10       43.85       49.29     15.86 o
  -9   8  10       19.48       23.21     17.03 o
  -8   8  10        0.32      -22.23     14.82 o
  -7   8  10       13.82      -11.01     20.01 o
  -6   8  10       17.31       11.97     10.39 o
  -5   8  10      120.22       96.46     11.25 o
  -4   8  10       27.93       22.18      6.47 o
  -3   8  10      176.32      145.83      9.90 o
  -2   8  10      140.17      127.85     15.34 o
  -1   8  10       79.72       45.30     14.59 o
   0   8  10        9.07        6.15     14.31 o
   1   8  10       11.10       -5.62     13.75 o
   2   8  10       13.46       22.33     14.60 o
   3   8  10       20.54        5.16     19.18 o
   4   8  10      110.81       97.51     22.92 o
   5   8  10      170.31      176.14     25.37 o
   6   8  10       17.72       28.98     22.27 o
   7   8  10      551.71      616.00     42.75 o
   8   8  10       53.98       39.94     26.19 o
   9   8  10       21.51       17.43     37.31 o
  10   8  10      105.88      105.04     51.60 o
 -11   9  10       25.65       65.29     29.49 o
 -10   9  10       17.24        4.21     21.06 o
  -9   9  10        5.30       10.53     14.74 o
  -8   9  10        8.95        4.46     14.15 o
  -7   9  10       41.39       56.76     12.90 o
  -6   9  10        9.93        5.29      9.60 o
  -5   9  10       39.72       45.02      9.51 o
  -4   9  10       22.73       16.10     16.28 o
  -3   9  10        0.46      -16.82     14.67 o
  -2   9  10       22.90       22.35     18.38 o
  -1   9  10        0.01        5.26     17.99 o
   0   9  10        0.96       -1.20     20.57 o
   1   9  10      115.83      176.76     34.12 o
   2   9  10       12.28       15.57     22.14 o
   3   9  10        2.09        4.28     24.82 o
   4   9  10       43.44       39.52     25.20 o
   5   9  10       33.61       21.50     24.13 o
   6   9  10        0.01        5.15     31.85 o
   7   9  10      142.14      189.61     37.36 o
   8   9  10       29.18       23.61     29.81 o
  -8  10  10       18.32       71.61     33.70 o
  -7  10  10        0.13       16.85     29.49 o
  -6  10  10       16.96       37.91     29.49 o
  -5  10  10      132.89      151.64     37.91 o
  -4  10  10       44.99       60.28     23.19 o
  -3  10  10      123.85      167.78     26.74 o
  -2  10  10        8.69       10.07     21.71 o
  -1  10  10       32.75       13.53     21.62 o
   0  10  10       86.52       78.36     26.64 o
   1  10  10       80.83       93.83     31.72 o
   2  10  10      178.66      177.98     39.46 o
   3  10  10       27.77       -6.33     23.45 o
   4  10  10       62.80       67.72     37.65 o
   5  10  10        0.39      -32.50     32.48 o
   6  10  10        0.37       25.50     56.54 o
  -3  11  10        4.71        0.59     36.38 o
  -2  11  10        5.29       64.49     29.45 o
  -1  11  10        7.62      -23.21     30.79 o
   0  11  10        0.03       -1.06     23.25 o
 -17   0  11     1150.70     1291.07    117.94 o
 -15   0  11     1399.03     1465.88    113.73 o
 -13   0  11      705.21      716.09     73.72 o
 -11   0  11     4138.92     4486.11    212.72 o
  -9   0  11        0.33       16.54     10.55 o
  -7   0  11      818.18      797.98     30.35 o
  -5   0  11     1989.63     2201.69     95.83 o
  -3   0  11      185.64      212.66     24.22 o
  -1   0  11       88.06       80.44      8.63 o
   1   0  11      160.03      163.97     12.31 o
   3   0  11      478.05      511.37     32.76 o
   5   0  11      846.67      903.85     41.13 o
   7   0  11       12.46        8.67     18.74 o
   9   0  11      429.98      361.63     35.65 o
  11   0  11      132.73       50.55     52.65 o
  13   0  11        0.15        0.00     46.34 o
  15   0  11        4.17        0.00     52.65 o
 -17   1  11       88.60       66.59     38.64 o
 -16   1  11      218.72      202.70     62.13 o
 -15   1  11      472.51      465.00     47.38 o
 -14   1  11      114.12      106.41     33.87 o
 -13   1  11       77.17       85.93     19.11 o
 -12   1  11      569.02      610.79     32.24 o
 -11   1  11      315.17      347.42     25.59 o
 -10   1  11       97.29      116.76     15.01 o
  -9   1  11      359.16      350.63     14.76 o
  -8   1  11     1533.67     1557.18     31.35 o
  -7   1  11      310.46      285.79     14.24 o
  -6   1  11        0.42        5.85      6.48 o
  -5   1  11      250.94      217.97     11.26 o
  -4   1  11      146.91      156.00      9.84 o
  -3   1  11       49.56       42.95      6.66 o
  -2   1  11       23.55       22.27      6.76 o
  -1   1  11       72.17       75.98      6.47 o
   0   1  11      919.91      989.68     21.90 o
   1   1  11        5.53       21.66      7.21 o
   2   1  11      384.02      401.26     16.56 o
   3   1  11      172.86      179.62     16.07 o
   4   1  11      107.93      127.98     12.96 o
   5   1  11      167.39      170.42     14.39 o
   6   1  11      379.74      381.84     14.92 o
   7   1  11      156.13      126.45     15.73 o
   8   1  11       26.47       51.28     15.89 o
   9   1  11      613.12      701.93     41.34 o
  10   1  11       19.85       30.50     20.59 o
  11   1  11        0.49       -5.04     23.37 o
  12   1  11        0.08      -36.19     33.81 o
  13   1  11       12.92        0.20     31.79 o
  14   1  11      121.30      120.78     40.93 o
  15   1  11       15.39       48.56     41.07 o
 -17   2  11        2.15       19.51     36.46 o
 -16   2  11        5.29        2.11     29.79 o
 -15   2  11      120.12      107.05     34.16 o
 -14   2  11      420.48      399.00     43.91 o
 -13   2  11       11.50       -2.66     19.83 o
 -12   2  11     1484.21     1611.71     53.21 o
 -11   2  11      507.67      551.12     28.88 o
 -10   2  11      961.80      968.62     29.95 o
  -9   2  11      260.59      262.54     13.38 o
  -8   2  11       53.14       60.86      7.06 o
  -7   2  11      339.08      342.01     16.48 o
  -6   2  11     1674.13     1804.71     42.54 o
  -5   2  11      236.75      240.44     13.30 o
  -4   2  11       33.30       23.26      6.74 o
  -3   2  11       24.31       36.07      6.17 o
  -2   2  11      387.75      379.38     13.84 o
  -1   2  11      757.35      791.46     17.08 o
   0   2  11      585.00      498.78     14.61 o
   1   2  11        3.81        5.04      6.31 o
   2   2  11       93.56      100.46     10.55 o
   3   2  11      246.04      270.97     14.76 o
   4   2  11      325.77      323.28     15.54 o
   5   2  11       25.76       22.65      7.74 o
   6   2  11        1.01        2.38      6.07 o
   7   2  11      276.20      282.34     19.47 o
   8   2  11       31.84        7.63     17.10 o
   9   2  11      362.72      327.50     26.60 o
  10   2  11        5.72       17.34     19.69 o
  11   2  11      404.65      392.01     34.53 o
  12   2  11       39.13       39.19     33.39 o
  13   2  11      242.44      232.32     49.49 o
  14   2  11      156.87      115.63     56.87 o
  15   2  11        3.23       -4.13     55.81 o
 -17   3  11       44.33       80.93     39.88 o
 -16   3  11       28.81       10.63     44.23 o
 -15   3  11       19.18        7.40     30.50 o
 -14   3  11       14.89       14.50     14.89 o
 -13   3  11        6.75        8.53     11.40 o
 -12   3  11      142.95      132.67     14.93 o
 -11   3  11      491.38      529.46     25.70 o
 -10   3  11       22.24       20.67      9.52 o
  -9   3  11      728.64      767.30     26.00 o
  -8   3  11       34.49       34.21      7.54 o
  -7   3  11        4.06        4.02      8.70 o
  -6   3  11      159.62      153.70     12.11 o
  -5   3  11      223.51      232.34     14.81 o
  -4   3  11       45.72       35.60      7.76 o
  -3   3  11       38.46       44.35      7.00 o
  -2   3  11      524.11      526.84     13.92 o
  -1   3  11        0.56        4.65      4.50 o
   0   3  11       21.15       14.20      5.79 o
   1   3  11      178.16      152.41     11.64 o
   2   3  11       51.30       59.22     11.92 o
   3   3  11      229.14      244.54     14.34 o
   4   3  11        3.53        4.33      7.50 o
   5   3  11      394.16      387.59     14.90 o
   6   3  11      906.91      959.71     21.96 o
   7   3  11       67.72       29.91      9.61 o
   8   3  11      204.48      193.58     14.52 o
   9   3  11        3.12       21.85     16.13 o
  10   3  11       12.68       -2.73     15.82 o
  11   3  11        8.49       14.00     28.57 o
  12   3  11        0.34        2.62     21.99 o
  13   3  11       66.62       60.75     29.06 o
  14   3  11        1.09      -21.87     29.98 o
 -16   4  11       74.15       84.43     34.16 o
 -15   4  11       32.48       21.73     55.81 o
 -14   4  11       52.22       85.02     30.50 o
 -13   4  11       87.06      103.08     24.93 o
 -12   4  11        0.04       -7.20     10.39 o
 -11   4  11       53.06       38.87     30.46 o
 -10   4  11      359.74      398.50     19.78 o
  -9   4  11        0.00       -2.61      7.30 o
  -8   4  11       39.68       15.97     13.32 o
  -7   4  11      145.66      139.34      9.88 o
  -6   4  11      131.00      126.88     12.27 o
  -5   4  11      148.71      167.07     12.03 o
  -4   4  11        4.33      -10.12      6.75 o
  -3   4  11      125.80      118.08      7.41 o
  -2   4  11      687.03      675.51     15.72 o
  -1   4  11      157.08      150.36      8.12 o
   0   4  11     2735.97     2834.44     47.37 o
   1   4  11     4520.86     4914.95     78.06 o
   2   4  11      581.92      577.98     21.67 o
   3   4  11      853.09      873.90     24.30 o
   4   4  11      511.01      567.71     18.38 o
   5   4  11       21.40       19.51      9.60 o
   6   4  11      118.63      132.33     14.06 o
   7   4  11      208.83      192.54     15.04 o
   8   4  11       77.64      100.08     13.46 o
   9   4  11      233.97      203.44     25.06 o
  10   4  11       31.08       39.57     20.01 o
  11   4  11       33.10       11.65     25.98 o
  12   4  11       28.66       20.15     24.46 o
  13   4  11        0.03      -56.89     37.93 o
  14   4  11        4.53      -23.87     50.55 o
 -16   5  11        4.77       -8.42     71.61 o
 -15   5  11       63.95       59.63     41.07 o
 -14   5  11       40.93       31.31     27.52 o
 -13   5  11      156.64      162.90     35.37 o
 -12   5  11        1.64       -2.11     14.82 o
 -11   5  11       72.54       56.32     17.01 o
 -10   5  11       61.85       43.26     13.17 o
  -9   5  11      207.92      188.68     14.54 o
  -8   5  11       25.65       12.63      8.50 o
  -7   5  11        0.44        4.10      7.54 o
  -6   5  11      102.28       81.48     12.63 o
  -5   5  11      249.96      205.60     13.76 o
  -4   5  11       33.46       34.93      6.60 o
  -3   5  11     1410.49     1492.61     31.24 o
  -2   5  11      991.66      933.82     20.32 o
  -1   5  11       22.70       27.51      6.31 o
   0   5  11     1400.52     1451.45     28.03 o
   1   5  11     4826.93     5210.42     87.70 o
   2   5  11      451.15      469.79     16.34 o
   3   5  11      424.87      416.78     15.59 o
   4   5  11      637.00      641.07     20.30 o
   5   5  11      125.42      127.00     12.07 o
   6   5  11       56.05       44.64     11.26 o
   7   5  11      125.76      143.18     14.36 o
   8   5  11       18.37       10.56     14.50 o
   9   5  11      393.77      410.34     30.61 o
  10   5  11       43.59       40.83     27.56 o
  11   5  11        1.10       31.92     37.37 o
  12   5  11       38.46       32.97     39.97 o
  13   5  11        2.04       27.66     43.18 o
 -15   6  11        0.07        6.62     31.17 o
 -14   6  11       40.14       42.75     33.11 o
 -13   6  11       34.85        5.42     23.74 o
 -12   6  11       50.74       94.89     26.68 o
 -11   6  11        5.61       -5.86     12.83 o
 -10   6  11        0.02        5.50     12.13 o
  -9   6  11       52.28       53.07     12.05 o
  -8   6  11      386.37      400.50     23.05 o
  -7   6  11       86.84      142.60     13.85 o
  -6   6  11      147.77      127.34     13.29 o
  -5   6  11      205.50      196.86     14.98 o
  -4   6  11      891.14      864.87     23.68 o
  -3   6  11      620.74      596.42     17.10 o
  -2   6  11     1066.25     1069.06     22.80 o
  -1   6  11      171.50      170.77      8.68 o
   0   6  11       87.99       88.47     10.15 o
   1   6  11       31.88       27.34      9.34 o
   2   6  11      608.51      624.86     19.94 o
   3   6  11       19.21       20.83      7.71 o
   4   6  11      220.69      210.65     12.56 o
   5   6  11       23.60       21.27     10.96 o
   6   6  11        0.18        2.06     11.14 o
   7   6  11        0.33       -5.21     17.02 o
   8   6  11       80.70       89.35     21.20 o
   9   6  11       95.79       87.75     65.29 o
  10   6  11       43.85       37.72     32.66 o
  11   6  11        5.05       -7.16     39.34 o
  12   6  11       65.80       94.78     45.94 o
 -14   7  11        0.25      -37.18     28.44 o
 -13   7  11       25.89       -2.34     26.31 o
 -12   7  11       65.70       77.62     30.50 o
 -11   7  11        8.55       15.80     25.32 o
 -10   7  11        2.80       -7.90     19.17 o
  -9   7  11       16.21       10.17     24.74 o
  -8   7  11        3.64       -2.22      9.78 o
  -7   7  11       12.85      -17.09     11.39 o
  -6   7  11        9.70       10.80     10.39 o
  -5   7  11       31.86       31.65     11.59 o
  -4   7  11       12.38        3.93      7.70 o
  -3   7  11       12.33        0.97      7.37 o
  -2   7  11      888.08      858.46     22.87 o
  -1   7  11      152.79      133.78     10.26 o
   0   7  11       10.12        5.98      5.31 o
   1   7  11      272.25      248.79     12.17 o
   2   7  11       64.65       56.72      8.39 o
   3   7  11       40.72       42.05     10.75 o
   4   7  11      195.67      174.07     12.09 o
   5   7  11       13.95       16.27     11.88 o
   6   7  11      189.62      202.65     33.87 o
   7   7  11        4.47      -15.53     20.44 o
   8   7  11      161.96      117.02     27.76 o
   9   7  11        5.85       30.71     39.34 o
  10   7  11       50.00       48.44     42.50 o
  11   7  11        0.64       21.19     37.95 o
 -12   8  11        0.02       33.70     27.38 o
 -11   8  11       35.43       81.46     24.16 o
 -10   8  11       20.09       41.51     21.37 o
  -9   8  11       13.67       32.89     17.86 o
  -8   8  11        2.98        9.58     17.10 o
  -7   8  11       41.73       55.27     11.73 o
  -6   8  11       27.64        6.22     12.90 o
  -5   8  11      108.78      121.07     19.27 o
  -4   8  11       95.70      112.32     16.33 o
  -3   8  11        0.01       -0.97      9.68 o
  -2   8  11      155.23       98.48     11.15 o
  -1   8  11      300.09      284.46     42.56 o
   0   8  11      106.27       87.62     18.67 o
   1   8  11      558.66      542.88     37.75 o
   2   8  11        9.82       26.08     20.67 o
   3   8  11       87.13       59.39     20.98 o
   4   8  11        0.17      -16.57     20.60 o
   5   8  11        0.03        7.24     21.70 o
   6   8  11       29.94        8.92     25.86 o
   7   8  11        8.16        8.12     30.35 o
   8   8  11      136.74      182.53     35.08 o
   9   8  11      111.15      104.25     46.55 o
  10   8  11        0.78      -58.97     52.65 o
 -10   9  11       42.98       35.80     29.49 o
  -9   9  11       68.17       65.73     21.25 o
  -8   9  11        9.47       -1.90     12.98 o
  -7   9  11        1.45      -12.74     14.35 o
  -6   9  11      180.70      196.75     18.32 o
  -5   9  11        0.99       58.09     31.38 o
  -4   9  11       33.93       23.10     20.45 o
  -3   9  11        0.71      -26.50     18.87 o
  -2   9  11        7.68       26.55     23.74 o
  -1   9  11       66.93       69.00     21.64 o
   0   9  11       18.22       19.50     21.32 o
   1   9  11      174.40      131.37     26.27 o
   2   9  11      159.89      132.44     26.50 o
   3   9  11        1.96       -1.64     24.17 o
   4   9  11      132.97      164.62     40.79 o
   5   9  11       23.67       27.08     26.53 o
   6   9  11       47.64       55.02     26.94 o
   7   9  11      209.47      192.22     35.91 o
  -7  10  11       78.83      103.20     40.02 o
  -6  10  11       14.01       21.06     29.49 o
  -5  10  11        9.21       18.96     31.59 o
  -4  10  11      217.89      240.11     36.23 o
  -3  10  11       17.69       37.49     22.91 o
  -2  10  11        4.23      -15.60     32.07 o
  -1  10  11        4.14       -6.32     32.76 o
   0  10  11      176.92      211.43     30.62 o
   1  10  11       29.08        7.98     23.20 o
   2  10  11       28.54      -13.74     23.45 o
   3  10  11      137.22      183.26     33.54 o
   4  10  11       21.04       51.92     27.79 o
   5  10  11        9.95       10.45     27.70 o
 -16   0  12       17.84      -10.53     46.34 o
 -14   0  12       27.39       16.85     37.91 o
 -12   0  12      236.18      242.56     23.74 o
 -10   0  12      428.37      459.57     26.46 o
  -8   0  12      100.30      119.46     10.90 o
  -6   0  12       10.98       12.64     14.89 o
  -4   0  12       71.86       69.33     16.18 o
  -2   0  12      434.66      445.20     16.21 o
   0   0  12     1619.63     1643.82     43.02 o
   2   0  12     1160.29     1305.76     54.12 o
   4   0  12      176.73      169.71     28.43 o
   6   0  12       18.66       28.91     21.25 o
   8   0  12       82.87       83.94     29.22 o
  10   0  12        3.60      -14.74     37.91 o
  12   0  12        5.80       -4.21     44.23 o
  14   0  12        8.79      -21.06     48.44 o
 -17   1  12       29.94      -28.45     37.95 o
 -16   1  12       28.89        4.98     36.62 o
 -15   1  12       53.29       89.16     33.48 o
 -14   1  12      256.69      242.93     37.78 o
 -13   1  12      377.46      417.02     40.93 o
 -12   1  12      997.10     1026.56     58.29 o
 -11   1  12      465.75      486.86     28.25 o
 -10   1  12     2334.61     2456.08     65.33 o
  -9   1  12      816.82      773.30     20.84 o
  -8   1  12       26.07       33.51      8.23 o
  -7   1  12      416.99      427.97     21.52 o
  -6   1  12      327.08      338.01     15.20 o
  -5   1  12      138.80      152.29      9.72 o
  -4   1  12      194.29      220.53     16.54 o
  -3   1  12      125.48      119.44      9.70 o
  -2   1  12      220.17      228.22     11.37 o
  -1   1  12      476.84      523.34     16.42 o
   0   1  12       99.81       97.54      7.11 o
   1   1  12      436.14      444.42     20.88 o
   2   1  12      377.99      381.87     17.83 o
   3   1  12      230.80      250.93     14.79 o
   4   1  12      145.14      152.63     14.42 o
   5   1  12      104.97       99.96     13.53 o
   6   1  12      134.97      121.05     13.58 o
   7   1  12      494.02      534.26     20.03 o
   8   1  12        6.18       11.71     16.76 o
   9   1  12       14.25        2.81     22.13 o
  10   1  12       70.30       85.15     32.48 o
  11   1  12       63.31        9.48     28.30 o
  12   1  12        0.15       13.73     46.34 o
  13   1  12       79.42       71.65     38.96 o
  14   1  12        4.94        2.95     37.14 o
 -17   2  12        1.40      -60.72     40.48 o
 -16   2  12       69.55       82.51     34.16 o
 -15   2  12       15.42       13.69     30.54 o
 -14   2  12      203.10      128.40     30.50 o
 -13   2  12      182.62      215.27     22.54 o
 -12   2  12      179.24      174.49     15.68 o
 -11   2  12       40.70       35.60     11.25 o
 -10   2  12      552.36      573.63     22.42 o
  -9   2  12       36.76       29.60      4.88 o
  -8   2  12     2540.02     2525.44     63.53 o
  -7   2  12     1588.26     1552.96     41.90 o
  -6   2  12      319.35      294.07     15.29 o
  -5   2  12       23.49       27.54      7.96 o
  -4   2  12      246.03      235.64     13.19 o
  -3   2  12      341.24      327.10     15.16 o
  -2   2  12      111.53      109.27      8.98 o
  -1   2  12        2.46        0.40      4.20 o
   0   2  12       21.13       22.70      6.91 o
   1   2  12        9.84       18.31      8.80 o
   2   2  12      147.83      152.89     12.38 o
   3   2  12       56.88       55.59     12.09 o
   4   2  12       20.58       14.99     10.27 o
   5   2  12       60.90       73.39      9.28 o
   6   2  12      135.11      151.94     12.26 o
   7   2  12      397.91      389.11     18.90 o
   8   2  12      309.24      271.73     13.45 o
   9   2  12        2.62       45.06     20.22 o
  10   2  12       62.16       92.86     23.99 o
  11   2  12      252.08      301.51     40.93 o
  12   2  12       11.02        1.86     35.40 o
  13   2  12      108.00       50.84     37.95 o
  14   2  12        1.65       36.86     37.23 o
 -16   3  12        4.73      -24.29     31.99 o
 -15   3  12        2.76       -9.71     32.73 o
 -14   3  12      107.97       85.61     41.07 o
 -13   3  12       30.50       10.30     33.70 o
 -12   3  12        0.15       15.01      9.16 o
 -11   3  12        6.26       12.15     12.46 o
 -10   3  12        8.80       16.80      7.30 o
  -9   3  12      269.72      244.72     11.74 o
  -8   3  12       17.96       12.09     10.52 o
  -7   3  12      172.55      169.28     21.88 o
  -6   3  12       53.26       42.36     10.95 o
  -5   3  12     1432.05     1443.96     37.36 o
  -4   3  12       70.67       74.20      9.37 o
  -3   3  12       34.81       22.62      7.42 o
  -2   3  12        0.10        0.82      3.53 o
  -1   3  12       44.76       39.84      6.40 o
   0   3  12        1.94       -2.21      6.97 o
   1   3  12      783.00      778.46     23.89 o
   2   3  12      331.14      306.91     16.78 o
   3   3  12       39.55       41.23     10.82 o
   4   3  12       51.31       44.69      9.72 o
   5   3  12     1795.31     1933.91     41.74 o
   6   3  12       13.49       12.95      7.83 o
   7   3  12       10.78        8.93      9.97 o
   8   3  12     2357.77     2501.05     61.01 o
   9   3  12       60.80       67.09     16.80 o
  10   3  12      217.70      200.57     27.21 o
  11   3  12        0.58        1.17     23.66 o
  12   3  12      484.15      483.49     41.84 o
  13   3  12       65.84       44.38     30.25 o
  14   3  12       14.03        8.68     47.13 o
 -16   4  12        7.89       15.24     34.97 o
 -15   4  12        5.78       19.93     28.78 o
 -14   4  12      472.25      433.32     52.73 o
 -13   4  12       71.56       51.60     26.81 o
 -12   4  12       72.66       26.04     21.66 o
 -11   4  12       74.86       55.60     12.05 o
 -10   4  12      274.66      271.43     18.34 o
  -9   4  12        7.91        0.22      7.81 o
  -8   4  12      405.45      447.25     24.49 o
  -7   4  12       90.60       76.19     16.81 o
  -6   4  12      280.87      291.48     17.20 o
  -5   4  12        0.83       -6.38      8.80 o
  -4   4  12      403.10      366.49     15.00 o
  -3   4  12      351.82      395.50     15.67 o
  -2   4  12       54.44       52.30      6.54 o
  -1   4  12      408.37      435.66     13.24 o
   0   4  12      118.77      125.85      9.20 o
   1   4  12      676.20      707.81     23.09 o
   2   4  12     2491.14     2715.59     50.99 o
   3   4  12      417.51      388.97     17.09 o
   4   4  12        5.32       -1.63      9.42 o
   5   4  12     1552.26     1606.29     40.24 o
   6   4  12     1317.68     1416.75     38.99 o
   7   4  12       35.59       10.58      9.88 o
   8   4  12      657.12      661.75     36.90 o
   9   4  12      208.98      191.96     38.29 o
  10   4  12        1.67      -10.31     20.65 o
  11   4  12        1.13       20.89     24.36 o
  12   4  12        5.71       11.73     41.38 o
  13   4  12       45.58       24.60     39.44 o
 -15   5  12       57.62       25.07     30.85 o
 -14   5  12      221.26      185.41     41.07 o
 -13   5  12       62.13       55.98     27.25 o
 -12   5  12        0.38      -10.47     24.08 o
 -11   5  12       95.87       78.45     27.09 o
 -10   5  12       50.18       47.63     10.07 o
  -9   5  12        0.00       -7.75      8.43 o
  -8   5  12       71.23       63.47      9.77 o
  -7   5  12       42.52       27.62     13.20 o
  -6   5  12      452.73      406.45     20.58 o
  -5   5  12       94.21       80.48     12.26 o
  -4   5  12      211.94      207.09     12.90 o
  -3   5  12      736.22      785.10     19.23 o
  -2   5  12      826.12      838.63     20.47 o
  -1   5  12      588.77      567.17     15.73 o
   0   5  12     1985.71     2104.54     41.00 o
   1   5  12      426.76      477.06     17.08 o
   2   5  12       27.14       25.59      9.06 o
   3   5  12      977.64     1007.27     28.04 o
   4   5  12        3.77        2.43      9.53 o
   5   5  12       19.11        5.72     13.13 o
   6   5  12      149.69      128.94     17.98 o
   7   5  12      110.46       80.51     19.46 o
   8   5  12       36.37       38.48     15.87 o
   9   5  12       67.34       51.47     16.72 o
  10   5  12       44.85       32.49     30.33 o
  11   5  12       27.42       38.10     40.45 o
  12   5  12       60.06       60.59     38.38 o
 -14   6  12      103.45      133.51     33.29 o
 -13   6  12      202.86      287.74     41.97 o
 -12   6  12        4.54        8.49     27.38 o
 -11   6  12        0.13        4.74     19.45 o
 -10   6  12       47.50       58.31     26.46 o
  -9   6  12      122.09      118.54     15.30 o
  -8   6  12      102.98       93.07     13.68 o
  -7   6  12       97.79       94.80     16.91 o
  -6   6  12      326.76      341.51     35.84 o
  -5   6  12       64.95       63.40     10.99 o
  -4   6  12       75.03       81.95      8.96 o
  -3   6  12      342.31      317.24     13.31 o
  -2   6  12       37.39       21.24      7.09 o
  -1   6  12      225.49      225.87     12.19 o
   0   6  12       87.36       88.40      9.58 o
   1   6  12      324.87      294.38     15.38 o
   2   6  12      422.30      401.28     16.52 o
   3   6  12        0.57       -2.71      9.25 o
   4   6  12       15.29       23.74      8.92 o
   5   6  12      255.38      228.16     17.97 o
   6   6  12        0.02      -11.91     15.60 o
   7   6  12       53.63       36.75     20.37 o
   8   6  12       36.61       22.04     24.07 o
   9   6  12       17.56      -11.14     19.63 o
  10   6  12      111.89      108.63     43.01 o
  11   6  12       18.54        8.91     43.25 o
 -13   7  12        2.47       33.08     28.06 o
 -12   7  12       28.53       34.75     31.27 o
 -11   7  12       16.66       23.83     22.95 o
 -10   7  12       43.72       15.41     21.06 o
  -9   7  12      395.55      400.85     36.43 o
  -8   7  12       16.67        7.97     23.17 o
  -7   7  12      168.44      147.17     19.68 o
  -6   7  12       15.29       26.25     12.53 o
  -5   7  12      206.56      180.37     15.11 o
  -4   7  12        8.64       11.87      6.75 o
  -3   7  12      345.55      359.35     13.77 o
  -2   7  12      246.54      219.40     11.55 o
  -1   7  12      355.91      361.52     15.96 o
   0   7  12      188.91      192.80     12.49 o
   1   7  12      672.57      685.27     24.56 o
   2   7  12        0.06       -1.42      7.75 o
   3   7  12      124.66      104.58     17.98 o
   4   7  12        3.02      -15.42     12.11 o
   5   7  12      154.94      115.00     17.83 o
   6   7  12        0.04        3.76     21.99 o
   7   7  12       77.08       65.87     32.90 o
   8   7  12      184.28      198.83     28.98 o
   9   7  12      162.16      164.34     29.80 o
  10   7  12        3.21       -8.71     40.82 o
 -11   8  12       68.17       54.76     29.49 o
 -10   8  12        3.80       27.19     24.27 o
  -9   8  12       12.26       -7.41     21.25 o
  -8   8  12       14.02       21.86     24.08 o
  -7   8  12        6.20       -0.08     15.66 o
  -6   8  12       88.83       75.74     17.31 o
  -5   8  12       10.09        3.97     14.94 o
  -4   8  12       11.80        4.67      9.81 o
  -3   8  12       56.93       33.65      9.38 o
  -2   8  12      119.01       87.22     18.62 o
  -1   8  12       15.63        9.62     17.28 o
   0   8  12      299.83      276.49     35.61 o
   1   8  12      104.78      130.58     43.68 o
   2   8  12       43.38       42.96     18.13 o
   3   8  12      120.12      173.22     28.34 o
   4   8  12        4.95        8.02     25.41 o
   5   8  12      111.21      117.17     29.47 o
   6   8  12       13.49      -16.02     23.93 o
   7   8  12       11.73      -17.73     29.88 o
   8   8  12      216.87      187.99     33.18 o
   9   8  12       14.29       61.08     52.65 o
  -9   9  12        5.47       11.98     17.65 o
  -8   9  12        4.01       25.64     19.77 o
  -7   9  12       33.24       44.23     15.83 o
  -6   9  12        3.35       31.59     31.59 o
  -5   9  12       36.68       47.08     25.19 o
  -4   9  12       37.44       27.85     33.48 o
  -3   9  12        0.08       -2.37     20.02 o
  -2   9  12        0.10       26.78     25.27 o
  -1   9  12        0.69        6.26     25.78 o
   0   9  12      405.85      420.10     39.63 o
   1   9  12      128.51      106.20     28.73 o
   2   9  12        0.01       -9.46     26.89 o
   3   9  12        0.14      -26.65     26.04 o
   4   9  12       52.22       51.19     28.14 o
   5   9  12      462.89      535.12     42.89 o
   6   9  12      209.05      233.99     36.78 o
  -5  10  12      135.73      143.22     44.23 o
  -4  10  12      116.04      120.57     32.36 o
  -3  10  12       87.73       78.38     30.85 o
  -2  10  12        0.49       13.13     28.44 o
  -1  10  12      111.98      193.72     32.50 o
   0  10  12        5.74       27.08     24.52 o
   1  10  12        4.34       15.27     28.51 o
   2  10  12        0.00        3.96     29.57 o
   3  10  12        7.23      -13.04     27.45 o
 -17   0  13       51.69       96.88     56.87 o
 -15   0  13       83.41      117.94     46.34 o
 -13   0  13      520.92      457.04     61.08 o
 -11   0  13       38.13       -5.07     17.90 o
  -9   0  13      520.66      473.72     24.08 o
  -7   0  13       10.40       -3.95     17.69 o
  -5   0  13      267.45      255.00     26.03 o
  -3   0  13        0.10        6.58     17.69 o
  -1   0  13      275.57      281.00     13.68 o
   1   0  13      225.83      244.68     14.44 o
   3   0  13      174.97      165.94     29.49 o
   5   0  13       17.12        4.60     20.06 o
   7   0  13       21.56       14.87      6.11 o
   9   0  13      224.30      303.29     54.76 o
  11   0  13      325.67      406.49     73.72 o
  13   0  13      436.89      358.05     69.50 o
 -17   1  13        0.08       33.70     52.65 o
 -16   1  13        6.74       17.18     33.48 o
 -15   1  13        0.77        7.37     31.27 o
 -14   1  13       35.89       40.12     40.02 o
 -13   1  13        3.34       24.50     27.25 o
 -12   1  13       20.55       20.86     23.05 o
 -11   1  13      145.10      132.53     17.59 o
 -10   1  13      843.88      838.87     34.27 o
  -9   1  13       13.61        7.31      7.86 o
  -8   1  13     1478.92     1524.54     52.67 o
  -7   1  13     1022.19      949.92     29.69 o
  -6   1  13      286.01      298.71     21.45 o
  -5   1  13       32.15       22.32     13.98 o
  -4   1  13      169.47      161.33     14.82 o
  -3   1  13      234.31      225.37     14.32 o
  -2   1  13        1.79        3.76      6.36 o
  -1   1  13       39.45       38.52      6.33 o
   0   1  13      291.87      309.73     12.40 o
   1   1  13       23.46       31.27      8.88 o
   2   1  13        6.64       28.59     10.94 o
   3   1  13       25.47       24.53     11.26 o
   4   1  13       65.45       57.80     14.37 o
   5   1  13        0.13        9.03     11.95 o
   6   1  13       72.33       72.28     12.16 o
   7   1  13      292.60      255.68     20.09 o
   8   1  13       53.23       57.44     20.92 o
   9   1  13       15.24       25.58     21.40 o
  10   1  13        1.31       -9.57     36.86 o
  11   1  13        0.72      -27.27     27.83 o
  12   1  13       40.62      113.98     43.01 o
  13   1  13       11.78       13.17     34.78 o
  14   1  13       35.54       -5.94     40.45 o
 -16   2  13       35.10       33.84     33.29 o
 -15   2  13       29.75       13.58     43.18 o
 -14   2  13       14.44       -8.42     31.38 o
 -13   2  13       16.29       23.17     26.03 o
 -12   2  13        4.81        8.95     23.69 o
 -11   2  13      429.29      437.08     32.54 o
 -10   2  13      390.93      377.42     25.97 o
  -9   2  13      272.33      282.57     20.77 o
  -8   2  13     1428.46     1411.00     61.07 o
  -7   2  13      186.61      213.81     15.46 o
  -6   2  13     1620.16     1587.40     42.21 o
  -5   2  13     3214.54     3264.13     70.24 o
  -4   2  13       90.87       81.64     13.31 o
  -3   2  13        9.10       -0.81      7.94 o
  -2   2  13     1490.38     1509.45     32.29 o
  -1   2  13      322.82      296.52      9.39 o
   0   2  13     1625.41     1689.69     33.69 o
   1   2  13      250.91      279.31     12.99 o
   2   2  13       51.75       31.10     10.86 o
   3   2  13      334.99      349.81     18.55 o
   4   2  13       20.21      -19.02     12.68 o
   5   2  13        4.41        9.14     11.30 o
   6   2  13      107.72      101.98     11.94 o
   7   2  13        8.56       20.82      7.57 o
   8   2  13      636.49      613.46     23.35 o
   9   2  13      742.00      766.91     39.69 o
  10   2  13      524.76      588.74     38.76 o
  11   2  13        4.02      -38.47     44.60 o
  12   2  13      162.88      178.81     37.95 o
  13   2  13      258.56      246.24     48.25 o
 -16   3  13       28.28       10.45     37.14 o
 -15   3  13       13.34       21.06     34.25 o
 -14   3  13        3.11       -9.48     28.30 o
 -13   3  13       51.66       85.67     29.67 o
 -12   3  13       26.61       10.02     24.54 o
 -11   3  13        0.00        4.51     13.97 o
 -10   3  13       13.15       15.03     13.49 o
  -9   3  13      154.60      148.06     18.98 o
  -8   3  13       95.30       37.83     22.82 o
  -7   3  13       86.21       75.66     12.44 o
  -6   3  13        9.97      -20.60     13.85 o
  -5   3  13     2525.00     2518.53     63.52 o
  -4   3  13      181.93      161.30     11.14 o
  -3   3  13     4844.26     5168.58     88.42 o
  -2   3  13     1187.43     1242.72     30.09 o
  -1   3  13      279.72      347.24     12.10 o
   0   3  13     1139.87     1133.12     24.39 o
   1   3  13     1430.19     1543.38     37.46 o
   2   3  13       95.43       84.09     13.12 o
   3   3  13      134.42      135.05     14.95 o
   4   3  13      174.72      161.83     17.09 o
   5   3  13      417.42      444.51     25.84 o
   6   3  13        0.81       -8.63     10.27 o
   7   3  13     2498.82     2690.54     66.64 o
   8   3  13      527.24      582.57     27.25 o
   9   3  13       21.50       10.04     22.43 o
  10   3  13      149.90      168.07     30.62 o
  11   3  13      859.52     1075.66     60.06 o
  12   3  13       55.81       29.02     27.34 o
  13   3  13       60.48       87.61     40.63 o
 -15   4  13       79.70       53.32     32.66 o
 -14   4  13       32.35       -5.27     66.34 o
 -13   4  13       73.34       41.75     29.51 o
 -12   4  13      197.85      200.10     68.45 o
 -11   4  13       86.53       79.72     55.81 o
 -10   4  13       33.40       23.33     15.02 o
  -9   4  13       20.83       27.80     15.45 o
  -8   4  13       59.56       49.94     23.89 o
  -7   4  13       22.20       26.49     15.20 o
  -6   4  13      195.05      170.67     16.07 o
  -5   4  13        0.06      -10.43      8.76 o
  -4   4  13       91.64       74.67      9.91 o
  -3   4  13      304.93      334.46     13.47 o
  -2   4  13      893.78      974.62     21.86 o
  -1   4  13     1776.32     1858.78     36.20 o
   0   4  13      435.46      464.39     15.84 o
   1   4  13      441.49      466.73     17.92 o
   2   4  13      187.55      186.14     12.64 o
   3   4  13       45.94       33.10     12.72 o
   4   4  13     1535.03     1543.85     53.92 o
   5   4  13      942.76     1093.62     44.69 o
   6   4  13       23.69       28.58     11.85 o
   7   4  13       37.79       58.91     17.94 o
   8   4  13      233.81      255.05     21.69 o
   9   4  13       95.86       57.09     23.66 o
  10   4  13       43.39       75.17     25.98 o
  11   4  13       21.24       30.93     42.27 o
  12   4  13       15.97       10.88     35.37 o
 -15   5  13       27.56      -33.70     50.55 o
 -14   5  13      133.09      109.36     46.34 o
 -13   5  13      202.65      198.81     57.92 o
 -12   5  13       91.06       67.51     34.75 o
 -11   5  13      123.89      150.41     32.66 o
 -10   5  13      100.71      116.75     21.03 o
  -9   5  13      136.57      122.52     18.27 o
  -8   5  13        2.12        2.35     14.77 o
  -7   5  13        0.53       26.29     15.50 o
  -6   5  13      239.44      238.34     19.57 o
  -5   5  13      118.63       87.53     16.10 o
  -4   5  13       82.60       85.73     12.57 o
  -3   5  13      409.90      418.05     14.22 o
  -2   5  13      219.01      246.08     11.50 o
  -1   5  13      111.60      107.61      8.61 o
   0   5  13        0.63       -7.00      9.48 o
   1   5  13        8.64      -12.17      8.89 o
   2   5  13       52.12       64.10     11.28 o
   3   5  13      260.16      251.03     14.35 o
   4   5  13        3.13      -17.10     11.40 o
   5   5  13        4.36       -7.72     12.39 o
   6   5  13      139.82      146.47     14.74 o
   7   5  13       75.15       49.30     17.38 o
   8   5  13        1.33        0.65     15.78 o
   9   5  13      110.91      126.62     37.14 o
  10   5  13       35.96       47.62     36.46 o
  11   5  13        2.27       -7.37     35.74 o
  12   5  13       23.21       51.18     39.28 o
 -14   6  13        0.44      -30.70     41.07 o
 -13   6  13        1.17      -33.35     24.88 o
 -12   6  13       32.40       54.14     47.39 o
 -11   6  13        3.45       34.78     31.59 o
 -10   6  13        0.07        4.48     21.67 o
  -9   6  13       42.75       41.33     23.27 o
  -8   6  13      101.64       40.82     32.08 o
  -7   6  13        0.76        7.07     18.69 o
  -6   6  13      173.89      186.51     29.07 o
  -5   6  13       14.44        5.40     10.18 o
  -4   6  13      205.74      159.84     11.46 o
  -3   6  13        4.97       11.10      8.09 o
  -2   6  13      282.72      299.81     13.08 o
  -1   6  13       83.03       82.57     10.30 o
   0   6  13      128.96      133.01     11.54 o
   1   6  13      212.76      200.85     16.01 o
   2   6  13      705.97      716.97     24.82 o
   3   6  13       48.34       30.92     10.58 o
   4   6  13      113.82      104.88     12.27 o
   5   6  13       35.06       21.45     12.63 o
   6   6  13       67.71       38.03     21.37 o
   7   6  13        8.03       -6.46     24.39 o
   8   6  13       79.91       51.54     36.50 o
   9   6  13       24.87       25.27     34.25 o
  10   6  13       27.53       11.42     40.82 o
  11   6  13       27.86       96.88     75.82 o
 -12   7  13       17.49       15.39     37.91 o
 -11   7  13       57.39       77.05     29.49 o
 -10   7  13        0.09        7.61     19.66 o
  -9   7  13       80.87       51.18     28.43 o
  -8   7  13       76.46       99.33     45.28 o
  -7   7  13       33.14       33.73     15.98 o
  -6   7  13      118.11      146.80     18.39 o
  -5   7  13       96.89       66.00     14.67 o
  -4   7  13        6.38       -0.27     10.60 o
  -3   7  13        0.52       -8.42      8.53 o
  -2   7  13       11.60       17.87     10.60 o
  -1   7  13       56.54        9.93     11.25 o
   0   7  13       24.31       21.74     12.16 o
   1   7  13       58.82       19.97     12.17 o
   2   7  13        6.68       17.69     15.50 o
   3   7  13       42.47       46.88     14.26 o
   4   7  13       13.73       19.35     23.73 o
   5   7  13        0.40       13.50     23.63 o
   6   7  13        9.31      -41.00     27.34 o
   7   7  13        3.73       11.91     32.10 o
   8   7  13       10.79       -7.33     24.71 o
   9   7  13        0.78       31.92     47.02 o
 -10   8  13        1.34        8.15     20.30 o
  -9   8  13        2.17       -2.50     23.27 o
  -8   8  13        3.18       -8.81     15.15 o
  -7   8  13        0.60       12.57     18.62 o
  -6   8  13       53.10       47.09     16.91 o
  -5   8  13      101.38       85.35     17.53 o
  -4   8  13       44.21       50.02     14.05 o
  -3   8  13       15.76       -1.75     24.75 o
  -2   8  13        5.33       -1.83     19.21 o
  -1   8  13      175.60      218.15     33.29 o
   0   8  13      103.86      145.98     30.29 o
   1   8  13       60.53       42.12     31.17 o
   2   8  13      233.56      213.92     30.83 o
   3   8  13       42.85       23.41     32.71 o
   4   8  13       21.10        4.18     23.89 o
   5   8  13       28.78       63.40     27.25 o
   6   8  13      564.90      564.61     44.10 o
   7   8  13       16.00       26.41     28.05 o
  -8   9  13      115.07       10.53     52.65 o
  -7   9  13       75.04      130.58     42.12 o
  -6   9  13        3.43      -46.34     46.34 o
  -5   9  13       34.34       48.44     37.91 o
  -4   9  13      251.12      280.26     32.54 o
  -3   9  13      145.71      152.23     35.37 o
  -2   9  13       29.53       32.02     29.49 o
  -1   9  13      224.30      195.20     34.97 o
   0   9  13      422.85      546.58     44.15 o
   1   9  13       46.42       22.42     28.57 o
   2   9  13       14.28       42.26     27.47 o
   3   9  13      338.60      414.80     41.15 o
   4   9  13      137.29      169.48     34.12 o
   5   9  13      114.37       84.41     34.04 o
  -2  10  13      138.28      198.36     37.57 o
  -1  10  13       28.62       17.80     29.72 o
 -16   0  14      203.48      191.66     56.87 o
 -14   0  14       63.63       96.88     48.44 o
 -12   0  14        2.50       73.72     48.44 o
 -10   0  14      404.03      385.43     56.87 o
  -8   0  14      340.24      341.20     40.02 o
  -6   0  14       12.98       21.06     31.59 o
  -4   0  14      213.01      207.43     30.29 o
  -2   0  14     1028.62      966.25     40.43 o
   0   0  14      265.01      301.85     16.85 o
   2   0  14        6.14      -18.20     30.10 o
   4   0  14        2.63       23.17     29.49 o
   6   0  14      591.03      537.36     41.70 o
   8   0  14       45.55      -14.74     52.65 o
  10   0  14       56.18        8.42     42.12 o
  12   0  14      201.01      187.45     65.29 o
 -16   1  14       47.16       53.15     39.34 o
 -15   1  14        5.39      -28.64     33.29 o
 -14   1  14       15.37       24.93     37.91 o
 -13   1  14       98.48      139.61     32.66 o
 -12   1  14       81.07       65.12     27.52 o
 -11   1  14        0.74       24.51     24.27 o
 -10   1  14       24.39       12.09     20.06 o
  -9   1  14        8.16       16.41     19.96 o
  -8   1  14      244.46      239.95     16.79 o
  -7   1  14      334.13      342.21     29.03 o
  -6   1  14        3.09        1.15     16.18 o
  -5   1  14      135.45      132.66     26.14 o
  -4   1  14      111.97      112.09     14.99 o
  -3   1  14       46.02       50.77      8.13 o
  -2   1  14       20.95       20.65      6.84 o
  -1   1  14      139.41      146.81     12.88 o
   0   1  14     1544.66     1694.34     33.48 o
   1   1  14      313.93      297.85     13.59 o
   2   1  14      138.56      100.30     22.14 o
   3   1  14      253.79      238.09     19.84 o
   4   1  14       28.04       30.10     17.18 o
   5   1  14       95.65       72.20     19.84 o
   6   1  14       12.24       10.61     16.44 o
   7   1  14      112.76       90.76     23.04 o
   8   1  14        1.08      -12.00     23.04 o
   9   1  14      354.85      386.63     44.01 o
  10   1  14      201.18      187.75     36.88 o
  11   1  14        4.14      -11.41     37.91 o
  12   1  14       54.92       46.22     40.88 o
  13   1  14      165.14      222.39    119.00 o
 -16   2  14       46.30       61.08     52.65 o
 -15   2  14       54.02       36.22     36.92 o
 -14   2  14        4.73       -8.85     26.03 o
 -13   2  14       79.98       70.64     28.78 o
 -12   2  14       13.77      -20.09     28.33 o
 -11   2  14       62.91       63.67     28.33 o
 -10   2  14        9.06       -9.13     23.74 o
  -9   2  14      376.86      358.41     24.71 o
  -8   2  14      398.63      336.74     30.22 o
  -7   2  14        2.46       -2.36     17.81 o
  -6   2  14     1573.50     1631.77     73.85 o
  -5   2  14      245.91      268.25     24.01 o
  -4   2  14      100.05      125.98     16.19 o
  -3   2  14     2170.72     2220.76     45.73 o
  -2   2  14      657.86      646.67     19.75 o
  -1   2  14      220.23      218.97      7.92 o
   0   2  14       17.37       18.91      9.65 o
   1   2  14       22.09       11.91     10.37 o
   2   2  14        0.08       -1.52     13.13 o
   3   2  14      200.03      206.45     20.02 o
   4   2  14        0.10       -5.51     23.03 o
   5   2  14       52.86       71.75     16.15 o
   6   2  14       22.88       23.51     10.44 o
   7   2  14      115.99      106.85      9.47 o
   8   2  14      191.28      182.53     17.55 o
   9   2  14       60.00       47.35     24.55 o
  10   2  14       43.43       51.67     31.54 o
  11   2  14      158.31      132.52     37.69 o
  12   2  14      163.62      178.95     31.48 o
  13   2  14        5.38       -8.45     30.70 o
 -15   3  14       35.84       35.80     30.50 o
 -14   3  14       46.33       22.30     74.77 o
 -13   3  14       94.34       86.35     65.29 o
 -12   3  14      244.48      218.90     33.48 o
 -11   3  14      751.74      734.35     52.06 o
 -10   3  14       30.48       -5.39     24.80 o
  -9   3  14      114.95      112.61     18.41 o
  -8   3  14      524.89      505.26     31.10 o
  -7   3  14       65.36       48.28     14.53 o
  -6   3  14       61.11       51.54     13.08 o
  -5   3  14        3.49        9.67     11.74 o
  -4   3  14      887.91      892.19     25.95 o
  -3   3  14     2179.32     2234.86     46.15 o
  -2   3  14      701.26      783.14     22.70 o
  -1   3  14     3757.50     4052.80     65.81 o
   0   3  14     1080.66     1114.70     25.35 o
   1   3  14       14.18      -22.55     15.03 o
   2   3  14        0.78       -1.97     14.70 o
   3   3  14      420.56      506.32     30.20 o
   4   3  14       84.59       74.61     15.73 o
   5   3  14      468.64      485.58     29.79 o
   6   3  14       87.27       86.56     21.28 o
   7   3  14        3.19        6.50     11.80 o
   8   3  14       17.58        2.45     13.57 o
   9   3  14      621.33      764.65    108.25 o
  10   3  14      286.14      272.64     34.39 o
  11   3  14      213.39      221.90     36.72 o
  12   3  14      252.29      257.60     59.64 o
 -15   4  14        3.10       -8.42     69.50 o
 -14   4  14        0.01      -15.23     28.43 o
 -13   4  14       14.40       37.12     29.67 o
 -12   4  14       32.58      -16.25     35.38 o
 -11   4  14       29.67       24.33     34.41 o
 -10   4  14       93.08       60.12     37.91 o
  -9   4  14       30.29       19.57     14.18 o
  -8   4  14       36.88       50.78     15.23 o
  -7   4  14      258.92      266.60     23.22 o
  -6   4  14       48.43       49.57     14.41 o
  -5   4  14       33.45       21.11     22.19 o
  -4   4  14        1.23       10.94      9.66 o
  -3   4  14      389.64      437.43     17.45 o
  -2   4  14        6.96       -8.32      8.93 o
  -1   4  14      297.18      307.25     18.51 o
   0   4  14     3039.30     3217.07     57.89 o
   1   4  14       63.78       60.97     11.91 o
   2   4  14     2885.60     3206.91     73.86 o
   3   4  14      301.23      320.58     20.75 o
   4   4  14        0.42       -2.42     14.20 o
   5   4  14      669.54      744.42     34.35 o
   6   4  14      122.61      104.66     14.66 o
   7   4  14      268.94      258.22     22.00 o
   8   4  14      150.18      140.52     25.54 o
   9   4  14        3.57       35.08     23.89 o
  10   4  14        6.38       -5.12     32.66 o
  11   4  14        5.28       36.86     37.23 o
  12   4  14       31.65       25.59     44.96 o
 -14   5  14       43.53       63.89     69.50 o
 -13   5  14       55.43       84.85     30.33 o
 -12   5  14       21.92       -7.19     24.16 o
 -11   5  14       16.90       33.94     40.02 o
 -10   5  14        0.54        9.48     29.49 o
  -9   5  14       62.54       65.99     50.55 o
  -8   5  14       70.84       60.09     17.03 o
  -7   5  14      255.51      257.04     24.36 o
  -6   5  14        0.57       -7.54     20.64 o
  -5   5  14       17.61       -2.17     21.50 o
  -4   5  14        8.32       12.21     11.18 o
  -3   5  14        7.67        1.51     10.07 o
  -2   5  14       93.26       79.09      8.26 o
  -1   5  14      134.16       93.81     10.02 o
   0   5  14       15.90       10.29     11.53 o
   1   5  14        4.91       -5.33      9.93 o
   2   5  14       50.33       50.92     12.89 o
   3   5  14       15.49       10.17     13.51 o
   4   5  14      837.34      879.84     34.52 o
   5   5  14      227.95      240.26     21.45 o
   6   5  14       13.00       12.66     17.43 o
   7   5  14      196.20      190.96     25.90 o
   8   5  14       17.20       -5.05     29.67 o
   9   5  14        7.41      -47.22     32.65 o
  10   5  14        1.20      -22.11     51.60 o
  11   5  14       34.10       40.42     41.96 o
 -13   6  14       30.61       42.12     34.25 o
 -12   6  14        3.67      -14.74     29.79 o
 -11   6  14       15.97       19.20     24.16 o
 -10   6  14      103.57      134.50     26.80 o
  -9   6  14      215.55      209.27     34.16 o
  -8   6  14       38.31       46.86     23.27 o
  -7   6  14        2.80      -10.39     22.19 o
  -6   6  14       70.74       80.39     16.56 o
  -5   6  14        0.01       -2.35     17.03 o
  -4   6  14      107.91      103.52     14.37 o
  -3   6  14       96.88       65.65     10.95 o
  -2   6  14       52.41       21.34     14.70 o
  -1   6  14       58.05       33.97     11.84 o
   0   6  14      178.26      118.70     13.58 o
   1   6  14       29.08       36.61     11.77 o
   2   6  14      103.63      107.28     17.35 o
   3   6  14        1.21       20.05     18.56 o
   4   6  14      158.24      121.50     19.15 o
   5   6  14       20.42        5.99     22.61 o
   6   6  14        0.35       19.48     26.86 o
   7   6  14       80.46       81.73     23.75 o
   8   6  14       63.07       17.98     31.38 o
   9   6  14       54.07      113.26     67.40 o
  10   6  14        8.48      -27.38     54.76 o
 -11   7  14      101.92       74.70     51.60 o
 -10   7  14        0.34      -30.07     20.05 o
  -9   7  14        8.10       21.54     20.30 o
  -8   7  14       59.83       76.61     21.67 o
  -7   7  14       16.62        5.91     22.44 o
  -6   7  14       11.33       11.48     15.32 o
  -5   7  14       98.41      111.42     19.91 o
  -4   7  14        0.96        7.90     12.59 o
  -3   7  14      127.79      164.39     18.76 o
  -2   7  14       68.05       43.95     21.46 o
  -1   7  14      233.39      283.26     34.25 o
   0   7  14       10.67       15.82     29.22 o
   1   7  14        0.00       11.40     29.22 o
   2   7  14      113.70      167.83     34.75 o
   3   7  14       40.10        2.64     81.09 o
   4   7  14        1.11       17.69     27.00 o
   5   7  14       16.39       13.61     23.42 o
   6   7  14        1.43      -12.17     25.17 o
   7   7  14       30.22       14.30     29.52 o
   8   7  14        3.38       -5.90     42.06 o
  -9   8  14        0.54       20.52     17.72 o
  -8   8  14        1.73        7.50     16.79 o
  -7   8  14       45.64       46.52     34.21 o
  -6   8  14       17.63       14.63     17.31 o
  -5   8  14       64.70       74.61     30.57 o
  -4   8  14       53.67       53.01     13.34 o
  -3   8  14       93.87      114.97     25.71 o
  -2   8  14       15.06      -17.51     26.03 o
  -1   8  14       27.22       13.01     25.19 o
   0   8  14      187.32      150.78     35.80 o
   1   8  14       40.60       55.03     33.11 o
   2   8  14      123.40      138.45     28.44 o
   3   8  14        5.91       -3.69     26.94 o
   4   8  14       26.18       64.37     30.08 o
   5   8  14      198.75      294.11     45.85 o
   6   8  14      101.85       67.27     47.03 o
  -6   9  14        6.39       16.85     37.91 o
  -5   9  14        2.83      -27.38     37.91 o
  -4   9  14        1.99       14.27     30.54 o
  -3   9  14       82.12       95.88     31.17 o
  -2   9  14        7.79       33.61     34.41 o
  -1   9  14      407.78      497.24     52.06 o
   0   9  14       12.46       25.83     30.85 o
   1   9  14       34.12       58.25     38.39 o
   2   9  14      273.60      351.98     53.18 o
   3   9  14      214.32      175.76     34.62 o
 -15   0  15      280.65      193.77     63.18 o
 -13   0  15      237.88      185.34     54.76 o
 -11   0  15       82.03       52.65     35.80 o
  -9   0  15       97.24      111.63     37.91 o
  -7   0  15     1010.62      911.97     73.72 o
  -5   0  15      138.59      113.73     31.59 o
  -3   0  15      262.70      230.99     26.03 o
  -1   0  15        0.88        3.81     15.48 o
   1   0  15       97.32      115.09     17.69 o
   3   0  15      112.63      133.74     23.27 o
   5   0  15       81.45       56.87     35.80 o
   7   0  15       58.14       42.12     37.91 o
   9   0  15       20.52      -23.17     40.02 o
  11   0  15       49.70       96.88     54.76 o
 -15   1  15       30.54       12.13     38.90 o
 -14   1  15       66.25       92.43     32.66 o
 -13   1  15      172.28      215.72     37.14 o
 -12   1  15        0.77       -2.98     29.22 o
 -11   1  15        5.04       35.31     31.38 o
 -10   1  15      637.82      626.72     53.61 o
  -9   1  15      227.04      255.72     34.16 o
  -8   1  15        4.80      -28.63     20.06 o
  -7   1  15      370.38      312.33     30.85 o
  -6   1  15       38.33       26.60     26.03 o
  -5   1  15      226.80      264.80     31.79 o
  -4   1  15       91.45       71.01     40.02 o
  -3   1  15       34.74       39.51     13.87 o
  -2   1  15      361.56      384.85     17.07 o
  -1   1  15     1756.66     1925.93     40.51 o
   0   1  15        3.97        8.83      7.39 o
   1   1  15      236.42      213.72     14.29 o
   2   1  15        0.07       -4.97      8.94 o
   3   1  15      161.04      144.67     20.45 o
   4   1  15       12.29        6.48     15.56 o
   5   1  15       98.64      104.12     19.15 o
   6   1  15       94.20      100.46     22.62 o
   7   1  15       83.99       72.07     23.49 o
   8   1  15        1.66        1.64     22.27 o
   9   1  15        0.09      -10.53     31.27 o
  10   1  15      262.80      316.13     87.41 o
  11   1  15       79.04       69.98     52.65 o
  12   1  15      545.10      635.99     62.97 o
 -15   2  15        9.02       21.37     36.31 o
 -14   2  15       21.70       34.40     31.17 o
 -13   2  15      153.48      189.91     36.28 o
 -12   2  15      145.88      174.49     35.82 o
 -11   2  15      111.17      114.10     46.34 o
 -10   2  15      212.47      237.46     36.86 o
  -9   2  15       95.21       55.52     26.68 o
  -8   2  15      194.16      180.24     18.65 o
  -7   2  15      281.21      278.17     19.91 o
  -6   2  15       81.98       79.43     25.78 o
  -5   2  15       25.29        6.18     22.19 o
  -4   2  15        3.29       -0.67     13.93 o
  -3   2  15     1441.36     1388.50     37.60 o
  -2   2  15       98.37      101.63     13.37 o
  -1   2  15      149.84      133.33     13.76 o
   0   2  15      168.14      179.08     11.85 o
   1   2  15        7.14       11.20     12.75 o
   2   2  15        6.97       -3.42     14.57 o
   3   2  15       33.97       37.26     19.01 o
   4   2  15      135.13      188.94     23.04 o
   5   2  15       32.37       29.77     11.95 o
   6   2  15        5.62       13.10     14.36 o
   7   2  15      467.85      426.76     25.54 o
   8   2  15       66.01       63.89     26.19 o
   9   2  15        0.55        1.81     24.43 o
  10   2  15      359.64      297.97     39.23 o
  11   2  15      316.65      381.26     39.72 o
  12   2  15      106.33      131.77     36.99 o
 -15   3  15       49.02       77.93     71.61 o
 -14   3  15       38.01       65.83     36.92 o
 -13   3  15       86.25      119.59     34.16 o
 -12   3  15      238.74      282.11     39.44 o
 -11   3  15      110.47      133.51     29.34 o
 -10   3  15        8.31       18.51     24.54 o
  -9   3  15      400.61      372.98     42.42 o
  -8   3  15      762.88      833.56     58.97 o
  -7   3  15       38.68       42.95     13.07 o
  -6   3  15       10.15       16.29     10.64 o
  -5   3  15      176.71      139.54     20.23 o
  -4   3  15       16.59       12.95     10.85 o
  -3   3  15      406.16      373.40     20.01 o
  -2   3  15        5.64        6.05     11.23 o
  -1   3  15     1028.29     1056.33     50.45 o
   0   3  15     1797.03     1925.42     48.35 o
   1   3  15      152.76      157.69     15.15 o
   2   3  15      297.75      290.08     26.21 o
   3   3  15      143.15      143.45     26.37 o
   4   3  15      164.00      134.51     17.22 o
   5   3  15       27.65        5.80     13.11 o
   6   3  15       19.29       15.29     19.15 o
   7   3  15        1.63       20.78     16.64 o
   8   3  15        0.26      -24.40     26.50 o
   9   3  15       10.60       25.02     25.99 o
  10   3  15        6.77      -27.65     24.75 o
  11   3  15       71.27       45.41     55.81 o
 -14   4  15        1.80       33.99     58.97 o
 -13   4  15        3.02       30.10     35.65 o
 -12   4  15       10.85       21.24     43.18 o
 -11   4  15      500.79      496.00     94.78 o
 -10   4  15        0.00      -12.40     27.38 o
  -9   4  15       46.41       52.59     23.74 o
  -8   4  15      107.21       85.92     29.01 o
  -7   4  15        4.73        7.99     13.50 o
  -6   4  15        2.65       20.58     15.41 o
  -5   4  15      291.96      271.50     20.93 o
  -4   4  15        0.01        3.51      9.57 o
  -3   4  15       24.47       24.93     11.92 o
  -2   4  15       17.58       14.41     11.76 o
  -1   4  15       83.07      100.95      9.54 o
   0   4  15      135.87      147.55     12.37 o
   1   4  15      818.72      806.88     51.68 o
   2   4  15      829.26      923.57     34.01 o
   3   4  15      379.80      379.72     23.21 o
   4   4  15      821.28      855.18     38.02 o
   5   4  15      347.91      322.47     30.40 o
   6   4  15       12.19       35.16     15.72 o
   7   4  15       36.19       33.32     16.29 o
   8   4  15       55.78       32.82     24.75 o
   9   4  15       38.18       31.59     36.82 o
  10   4  15       76.11       30.25     40.77 o
  11   4  15       47.49       29.98     37.78 o
 -13   5  15       69.99       83.38     33.28 o
 -12   5  15        0.84      -15.94     27.52 o
 -11   5  15        0.59      -27.57     24.80 o
 -10   5  15        0.06       16.91     22.96 o
  -9   5  15       39.19       25.87     32.73 o
  -8   5  15       30.59       69.77     22.60 o
  -7   5  15        0.09       16.99     20.65 o
  -6   5  15      106.80       74.92     16.93 o
  -5   5  15       36.05       32.68     17.04 o
  -4   5  15      115.79      102.68     12.40 o
  -3   5  15      256.10      337.79     30.57 o
  -2   5  15      225.51      200.26     12.18 o
  -1   5  15      143.71      122.73     12.42 o
   0   5  15      239.89      236.85     18.05 o
   1   5  15        0.15       -3.20     14.63 o
   2   5  15       11.55        2.83     12.44 o
   3   5  15       12.52       -3.62     12.01 o
   4   5  15      749.40      749.08     48.93 o
   5   5  15     1014.93     1157.08     55.20 o
   6   5  15      541.94      655.30     40.33 o
   7   5  15      657.64      704.93     56.07 o
   8   5  15       84.12       80.70     42.27 o
   9   5  15        0.42       67.65     51.60 o
  10   5  15       52.05       39.89     69.50 o
 -12   6  15      118.25       98.41     31.17 o
 -11   6  15       21.17        0.00     29.79 o
 -10   6  15       19.87       47.64     26.80 o
  -9   6  15       44.78       47.39     29.79 o
  -8   6  15        9.60       14.48     21.67 o
  -7   6  15       19.68       28.61     22.54 o
  -6   6  15       99.32      102.39     23.42 o
  -5   6  15       64.81       63.04     15.53 o
  -4   6  15       15.68       13.17     11.44 o
  -3   6  15        0.45       13.08     11.66 o
  -2   6  15        5.95       -7.54     13.04 o
  -1   6  15        0.50        5.46     17.67 o
   0   6  15        0.25      -14.48     27.09 o
   1   6  15        0.69      -17.42     24.27 o
   2   6  15        1.94        3.03     23.69 o
   3   6  15       47.69       21.84     27.83 o
   4   6  15       10.24      -32.67     33.70 o
   5   6  15        0.29       27.73     25.98 o
   6   6  15       23.44       27.66     23.20 o
   7   6  15      126.23       76.08     36.46 o
   8   6  15        5.19       51.37     37.95 o
 -10   7  15      102.64       75.04     28.44 o
  -9   7  15       27.22       32.25     23.57 o
  -8   7  15        5.96       -5.84     15.77 o
  -7   7  15       43.60       47.32     19.12 o
  -6   7  15       10.61       -2.20     18.85 o
  -5   7  15       39.86       34.36     17.90 o
  -4   7  15       19.83        7.47     13.04 o
  -3   7  15        1.32      -12.97     16.42 o
  -2   7  15       31.57       13.24     21.89 o
  -1   7  15        2.84      -28.28     25.78 o
   0   7  15       56.34       73.12     29.01 o
   1   7  15        8.32      -18.48     31.17 o
   2   7  15        6.46       12.74     38.96 o
   3   7  15        0.09       42.97     34.75 o
   4   7  15       26.97       42.88     28.34 o
   5   7  15       16.48       32.75     33.83 o
   6   7  15      135.56      163.35     30.68 o
   7   7  15       56.72       -2.11     50.55 o
  -8   8  15       14.40       18.17     21.66 o
  -7   8  15       26.03       30.70     21.20 o
  -6   8  15       48.86       66.43     23.60 o
  -5   8  15       30.47        8.35     20.37 o
  -4   8  15        0.32       -5.62     19.15 o
  -3   8  15       43.07       62.55     27.33 o
  -2   8  15       49.16       82.14     31.17 o
  -1   8  15       93.60       53.44     34.91 o
   0   8  15       55.02       42.84     30.50 o
   1   8  15        7.96        6.11     30.50 o
   2   8  15        1.02      -20.41     25.92 o
   3   8  15       44.77       49.96     30.11 o
   4   8  15       25.78       40.70     27.30 o
   5   8  15       13.54       11.56     33.85 o
  -3   9  15        1.12       41.70     33.29 o
  -2   9  15       28.45       69.08     38.55 o
  -1   9  15       55.98        8.03     35.80 o
   0   9  15        4.37       37.91     52.65 o
 -14   0  16      124.87      170.60     54.76 o
 -12   0  16       36.81      111.63     61.08 o
 -10   0  16       89.88      136.90     56.87 o
  -8   0  16      183.29      160.07     42.12 o
  -6   0  16       31.03       25.27     29.49 o
  -4   0  16      250.23      244.70     32.65 o
  -2   0  16     1414.82     1337.41     60.07 o
   0   0  16      661.88      658.26     46.44 o
   2   0  16       95.85       55.49     28.43 o
   4   0  16      200.17      177.47     28.78 o
   6   0  16       42.68       31.07     21.67 o
   8   0  16       37.51       29.49     42.12 o
  10   0  16      296.25      256.95     61.08 o
 -15   1  16      103.35      216.93     67.40 o
 -14   1  16        0.04      -42.00     37.91 o
 -13   1  16        1.03       46.34     45.28 o
 -12   1  16      153.45      164.26     36.88 o
 -11   1  16      207.92      213.75     34.91 o
 -10   1  16       48.09       22.48     27.52 o
  -9   1  16        0.30       25.27     25.32 o
  -8   1  16       84.76       85.76     45.28 o
  -7   1  16       49.38       83.43     22.20 o
  -6   1  16        4.22       21.22     24.22 o
  -5   1  16        5.80       -5.20     24.16 o
  -4   1  16      742.31      723.86     32.96 o
  -3   1  16       88.76       74.45     16.25 o
  -2   1  16      589.35      522.65     20.39 o
  -1   1  16      170.42      134.60      8.30 o
   0   1  16       14.93       11.53     12.11 o
   1   1  16      138.78      142.53     15.68 o
   2   1  16      210.38      168.60     14.69 o
   3   1  16       12.89       14.06     13.13 o
   4   1  16       25.99       46.60     20.44 o
   5   1  16       47.84       39.72     18.85 o
   6   1  16        0.08        8.95     18.92 o
   7   1  16       48.96       43.55     41.36 o
   8   1  16       16.36       26.84     33.88 o
   9   1  16        9.31       17.00     31.76 o
  10   1  16       36.49       61.01     33.28 o
  11   1  16       22.62       64.97     30.79 o
 -14   2  16       16.89        4.41     36.62 o
 -13   2  16       32.37       46.63     41.07 o
 -12   2  16        3.05      -13.82     29.85 o
 -11   2  16       49.28       44.07     29.49 o
 -10   2  16      112.45      122.75     29.79 o
  -9   2  16      211.57      199.89     34.16 o
  -8   2  16      367.45      421.99     43.11 o
  -7   2  16      805.25      662.44     45.26 o
  -6   2  16       51.57       44.58     25.71 o
  -5   2  16      712.86      672.84     45.26 o
  -4   2  16     1269.65     1301.22     45.07 o
  -3   2  16      152.26      158.43     13.85 o
  -2   2  16      234.82      255.86     16.69 o
  -1   2  16      997.84      999.21     33.18 o
   0   2  16      917.49     1005.59     25.69 o
   1   2  16       38.71       20.59     11.55 o
   2   2  16      498.16      530.21     30.68 o
   3   2  16       76.77      105.09     20.60 o
   4   2  16        7.81       42.78     23.46 o
   5   2  16      218.50      236.58     27.47 o
   6   2  16      101.13      118.07     26.21 o
   7   2  16       64.96       48.19     26.53 o
   8   2  16        3.00        8.71     27.15 o
   9   2  16      203.07      252.46     33.25 o
  10   2  16      100.92      111.93     39.23 o
  11   2  16      174.43      201.00     36.16 o
 -14   3  16      101.82      164.28     80.03 o
 -13   3  16       10.99       30.09     31.17 o
 -12   3  16       80.48       59.98     30.85 o
 -11   3  16      179.16      127.61     32.36 o
 -10   3  16      144.33      106.51     30.85 o
  -9   3  16       45.95       14.15     22.60 o
  -8   3  16       20.26        3.55     25.47 o
  -7   3  16      110.00       88.90     35.80 o
  -6   3  16       99.67       49.23     21.67 o
  -5   3  16       67.03       44.14     18.95 o
  -4   3  16       33.54       19.87     14.67 o
  -3   3  16        0.06        3.89     12.81 o
  -2   3  16      774.59      891.56     47.45 o
  -1   3  16       40.12       56.28     15.87 o
   0   3  16       63.65       49.48     10.75 o
   1   3  16      261.60      228.71     25.23 o
   2   3  16       89.41       87.74     20.44 o
   3   3  16       92.87       80.53     19.25 o
   4   3  16       74.49       79.21     15.51 o
   5   3  16        5.13       16.39     20.09 o
   6   3  16       76.13       68.12     24.08 o
   7   3  16       32.70        8.25     23.51 o
   8   3  16        1.78      -27.79     25.87 o
   9   3  16       23.98       33.73     32.02 o
  10   3  16       13.81        3.18     33.70 o
 -13   4  16       41.71       33.70     30.33 o
 -12   4  16       28.57       31.07     28.79 o
 -11   4  16      110.90       81.34     31.17 o
 -10   4  16        0.07        7.37     23.27 o
  -9   4  16        0.03        8.75     29.01 o
  -8   4  16       11.43       38.31     28.70 o
  -7   4  16      386.62      389.13     44.23 o
  -6   4  16       34.46       59.67     38.96 o
  -5   4  16      173.54      172.84     24.26 o
  -4   4  16      138.55      157.11     18.06 o
  -3   4  16        7.06       -9.93     12.34 o
  -2   4  16      161.21      174.08     16.41 o
  -1   4  16      185.27      190.89     18.45 o
   0   4  16        3.09       -1.20      9.77 o
   1   4  16      134.24      114.67     22.80 o
   2   4  16        8.57        9.71     17.06 o
   3   4  16       62.07       54.61     17.87 o
   4   4  16     1010.29     1050.38     51.18 o
   5   4  16      273.56      245.88     28.12 o
   6   4  16      396.79      408.35     27.77 o
   7   4  16      540.16      644.49     53.55 o
   8   4  16       48.42       77.93     37.43 o
   9   4  16       36.59       44.23     52.65 o
 -12   5  16       59.79      131.39     50.55 o
 -11   5  16        7.14       24.57     30.85 o
 -10   5  16       92.50      112.68     33.51 o
  -9   5  16       20.96       43.80     28.06 o
  -8   5  16       26.67       25.57     25.27 o
  -7   5  16       13.94       26.33     21.75 o
  -6   5  16       13.82       31.35     17.72 o
  -5   5  16       11.40       -8.02     15.07 o
  -4   5  16        8.44       -6.03     14.95 o
  -3   5  16      136.53      191.30     19.97 o
  -2   5  16       23.83       21.37     16.25 o
  -1   5  16        1.09        2.00     12.89 o
   0   5  16      220.93      230.95     23.46 o
   1   5  16       20.13       24.91     18.57 o
   2   5  16      408.07      398.78     35.68 o
   3   5  16      202.31      181.83     24.13 o
   4   5  16      111.64      145.45     33.87 o
   5   5  16        3.50       52.20     34.16 o
   6   5  16      444.45      395.69     34.32 o
   7   5  16      151.72      126.37     38.72 o
   8   5  16       19.68        8.05     36.23 o
 -11   6  16        0.24       28.43     31.17 o
 -10   6  16       27.33       23.75     26.33 o
  -9   6  16       41.05       53.22     26.10 o
  -8   6  16        0.44      -15.97     21.37 o
  -7   6  16        0.03       -4.54     19.06 o
  -6   6  16        3.15       10.94     21.75 o
  -5   6  16       51.80       86.90     26.95 o
  -4   6  16       12.96        0.68     14.41 o
  -3   6  16      134.03      183.69     22.01 o
  -2   6  16       16.79       21.86     16.98 o
  -1   6  16       66.54       54.74     22.61 o
   0   6  16       24.50       -9.45     29.85 o
   1   6  16       86.11       71.72     28.18 o
   2   6  16        0.06       11.67     35.37 o
   3   6  16       30.53       25.27     29.34 o
   4   6  16       46.79       35.10     32.89 o
   5   6  16      417.20      436.11     34.95 o
   6   6  16        0.12       -0.46     27.08 o
   7   6  16        6.83       38.19     38.64 o
  -9   7  16       47.49       47.57     42.12 o
  -8   7  16      107.19      128.99     26.01 o
  -7   7  16       24.38       11.07     18.62 o
  -6   7  16      223.50      246.63     28.62 o
  -5   7  16        0.74        4.95     15.75 o
  -4   7  16       38.91       30.28     19.68 o
  -3   7  16        6.15       -7.78     17.46 o
  -2   7  16       38.52       37.24     23.66 o
  -1   7  16        9.67       58.51     31.89 o
   0   7  16        0.07      -25.22     28.33 o
   1   7  16        6.64        9.02     29.01 o
   2   7  16        6.55        1.98     36.23 o
   3   7  16       63.93       67.89     39.97 o
   4   7  16       80.36       99.59     28.99 o
   5   7  16       21.66       37.91     32.76 o
  -6   8  16       28.75       12.02     19.44 o
  -5   8  16        2.95      -17.14     14.65 o
  -4   8  16       35.97       32.86     15.92 o
  -3   8  16        7.38       -2.49     25.81 o
  -2   8  16       40.23       28.78     31.17 o
  -1   8  16        4.50       14.90     36.86 o
   0   8  16      152.72      190.30     41.97 o
   1   8  16        0.13       11.98     33.48 o
   2   8  16      143.91      163.54     39.28 o
 -13   0  17      189.11      166.39     65.29 o
 -11   0  17       89.25      101.10     44.23 o
  -9   0  17        0.06       40.02     40.02 o
  -7   0  17      286.40      389.64     54.76 o
  -5   0  17      178.37      147.43     35.80 o
  -3   0  17      323.78      365.31     36.46 o
  -1   0  17      578.04      654.91     29.26 o
   1   0  17       73.38       65.92     19.45 o
   3   0  17     1164.08     1080.62     60.57 o
   5   0  17       36.07       45.57     26.68 o
   7   0  17      189.23      224.88     35.37 o
   9   0  17       73.68       23.17     52.65 o
 -14   1  17        9.07       54.76     52.65 o
 -13   1  17        0.00        8.42     42.12 o
 -12   1  17        2.74      -63.55     43.11 o
 -11   1  17       11.36       40.43     41.62 o
 -10   1  17        0.07      -10.43     29.97 o
  -9   1  17       34.66       38.96     26.81 o
  -8   1  17        2.28       44.23     26.68 o
  -7   1  17        5.51      -35.12     26.10 o
  -6   1  17        1.68        4.21     22.34 o
  -5   1  17       10.38       15.81     18.16 o
  -4   1  17      340.89      333.03     24.81 o
  -3   1  17       44.62       19.23     16.41 o
  -2   1  17      491.60      462.62     27.45 o
  -1   1  17      897.30      864.85     30.17 o
   0   1  17      306.56      274.13     14.25 o
   1   1  17      191.37      174.92     15.71 o
   2   1  17      223.22      235.03     18.58 o
   3   1  17       64.19       43.14     19.15 o
   4   1  17       32.40       40.19     14.21 o
   5   1  17      161.25      140.02     26.21 o
   6   1  17       99.56       38.39     26.20 o
   7   1  17        0.12      -10.62     21.92 o
   8   1  17       19.99      -19.38     25.63 o
   9   1  17       70.69       87.28     42.42 o
  10   1  17      214.14      208.88     35.92 o
 -13   2  17      112.20       90.21     48.88 o
 -12   2  17      323.93      418.69     51.36 o
 -11   2  17       78.05       89.13     32.66 o
 -10   2  17       97.55      103.33     36.92 o
  -9   2  17       98.96       65.00     30.77 o
  -8   2  17       29.33       18.34     23.05 o
  -7   2  17       62.07       15.80     23.83 o
  -6   2  17       55.47       17.82     27.28 o
  -5   2  17      146.27      104.62     22.68 o
  -4   2  17      188.11      174.93     19.97 o
  -3   2  17       15.99       13.21     11.56 o
  -2   2  17       56.93       29.00     13.33 o
  -1   2  17      137.03       89.14     17.41 o
   0   2  17        2.91       -0.36      6.86 o
   1   2  17       11.22        5.10     12.72 o
   2   2  17       62.54       70.50     14.76 o
   3   2  17        2.52        8.69     18.41 o
   4   2  17        1.09       21.17     20.68 o
   5   2  17       70.66       76.06     23.12 o
   6   2  17      116.34       90.89     30.70 o
   7   2  17        2.55       19.40     23.75 o
   8   2  17      130.62      132.37     31.62 o
   9   2  17       36.94       36.95     27.80 o
 -13   3  17       24.16       10.53     69.50 o
 -12   3  17       14.08       25.73     30.85 o
 -11   3  17      382.84      331.56     47.97 o
 -10   3  17       62.03       35.45     33.85 o
  -9   3  17      253.04      270.79     40.93 o
  -8   3  17       12.86       40.74     26.03 o
  -7   3  17       33.09       13.63     24.80 o
  -6   3  17      191.92      175.49     31.54 o
  -5   3  17      240.40      260.66     29.13 o
  -4   3  17        2.88        0.47     16.19 o
  -3   3  17       30.32       25.59     14.06 o
  -2   3  17      798.53      812.60     30.51 o
  -1   3  17        0.58       16.60     14.11 o
   0   3  17        0.06       -1.38     10.22 o
   1   3  17       18.23       19.24     10.99 o
   2   3  17       39.46       38.97     21.24 o
   3   3  17       18.39       37.30     20.67 o
   4   3  17        0.16       -8.47     19.51 o
   5   3  17        5.40        4.00     24.37 o
   6   3  17      255.40      291.50     33.35 o
   7   3  17       35.23      -13.08     23.86 o
   8   3  17       48.12       10.21     28.01 o
   9   3  17        1.08       -0.11     62.13 o
 -12   4  17       77.20       66.02     41.07 o
 -11   4  17        5.11      -17.76     26.80 o
 -10   4  17       70.82       31.81     27.66 o
  -9   4  17       20.60       35.76     43.18 o
  -8   4  17        1.43       11.40     25.19 o
  -7   4  17       71.56       54.21     38.96 o
  -6   4  17       44.04       68.99     25.16 o
  -5   4  17        0.83       10.14     16.46 o
  -4   4  17       10.03       19.22     23.22 o
  -3   4  17        9.20       -3.04     12.50 o
  -2   4  17      210.88      254.72     19.74 o
  -1   4  17       16.09       12.34     16.72 o
   0   4  17       68.10       89.59     23.67 o
   1   4  17      272.87      244.06     56.53 o
   2   4  17       78.75       49.71     17.89 o
   3   4  17        3.46       26.74     24.45 o
   4   4  17       30.00       40.64     23.19 o
   5   4  17       16.34      -12.66     23.50 o
   6   4  17       62.69       38.15     36.86 o
   7   4  17        4.18       -7.85     31.17 o
   8   4  17        0.75      -11.61     33.85 o
 -11   5  17       44.69       39.35     55.81 o
 -10   5  17      144.95      195.40     47.39 o
  -9   5  17       14.93       36.51     25.71 o
  -8   5  17       78.77       80.18     32.66 o
  -7   5  17      252.97      296.08     31.06 o
  -6   5  17       13.70      -10.61     19.91 o
  -5   5  17       26.98       22.06     20.01 o
  -4   5  17        2.04       -2.30     14.77 o
  -3   5  17      189.29      212.62     19.00 o
  -2   5  17        3.25        9.58     16.12 o
  -1   5  17       63.63       43.40     19.61 o
   0   5  17      118.28      137.11     28.79 o
   1   5  17       34.20       97.63     33.48 o
   2   5  17      270.79      272.09     36.98 o
   3   5  17       18.61      -23.24     39.97 o
   4   5  17      139.98      122.25     34.75 o
   5   5  17      162.55      167.68     39.47 o
   6   5  17        3.89       -8.72     31.38 o
   7   5  17       10.22       54.11     38.38 o
  -9   6  17       90.61      134.41     43.18 o
  -8   6  17       13.88        4.34     20.57 o
  -7   6  17       92.81      145.36     31.56 o
  -6   6  17        1.86        7.32     22.61 o
  -5   6  17        0.14      -12.17     18.05 o
  -4   6  17       42.11       38.44     16.06 o
  -3   6  17       43.28       43.87     17.93 o
  -2   6  17        9.91      -16.44     24.71 o
  -1   6  17       72.61      142.14     31.38 o
   0   6  17        0.49       28.21     27.83 o
   1   6  17      185.52      209.32     38.64 o
   2   6  17       20.04      -11.48     29.34 o
   3   6  17        4.18      -32.52     42.12 o
   4   6  17      104.63       92.42     36.92 o
   5   6  17        0.01      -43.76     29.18 o
   6   6  17       68.11       58.97     52.65 o
  -7   7  17        3.14      -21.43     44.23 o
  -6   7  17       91.87      101.89     26.02 o
  -5   7  17      220.35      296.64     30.96 o
  -4   7  17       32.27       33.17     17.78 o
  -3   7  17       95.51      105.22     29.98 o
  -2   7  17       92.40      104.47     29.98 o
  -1   7  17       16.50       38.75     29.67 o
   0   7  17        8.34       -8.17     33.04 o
   1   7  17        9.73       16.81     37.43 o
   2   7  17       55.81       58.27     31.17 o
   3   7  17        0.04        8.42     44.23 o
 -12   0  18      230.42      157.96     77.93 o
 -10   0  18      472.04      690.82     90.56 o
  -8   0  18      200.20      214.83     52.65 o
  -6   0  18       96.69       69.50     40.02 o
  -4   0  18      113.13      144.23     29.67 o
  -2   0  18       12.11        7.04     26.03 o
   0   0  18      138.82       99.99     13.06 o
   2   0  18      357.18      283.01     31.59 o
   4   0  18       83.86      109.58     24.08 o
   6   0  18      684.48      605.79     54.51 o
   8   0  18        5.02       48.44     31.54 o
 -13   1  18      273.31      332.77     69.50 o
 -12   1  18       51.44      119.98     98.99 o
 -11   1  18       59.34       94.36     41.07 o
 -10   1  18        2.88       -8.91     28.78 o
  -9   1  18      237.60      294.46     40.77 o
  -8   1  18       41.76        5.40     35.80 o
  -7   1  18       57.00       35.80     27.52 o
  -6   1  18        0.07       10.53     44.23 o
  -5   1  18        0.80        9.75     17.62 o
  -4   1  18       41.18       39.90     20.09 o
  -3   1  18       16.58        8.53     17.61 o
  -2   1  18      183.85      170.15     13.97 o
  -1   1  18       20.89       12.15     12.18 o
   0   1  18      182.61       96.13     14.36 o
   1   1  18        1.62       -1.75      9.17 o
   2   1  18       50.91       43.14     15.59 o
   3   1  18       87.40       62.31     15.48 o
   4   1  18       11.34       16.50     16.59 o
   5   1  18       90.16       55.41     18.46 o
   6   1  18      120.13      124.73     22.44 o
   7   1  18       36.24       -7.73     26.28 o
   8   1  18       50.20       99.96     32.79 o
 -12   2  18        7.55       63.32     47.39 o
 -11   2  18      489.49      472.36     59.21 o
 -10   2  18      149.89      107.10     34.78 o
  -9   2  18       40.87       52.65     30.50 o
  -8   2  18       75.26       71.56     30.50 o
  -7   2  18        3.76        3.91     53.71 o
  -6   2  18      162.36      197.39     28.44 o
  -5   2  18       16.36       16.70     24.02 o
  -4   2  18       98.91       99.86     20.63 o
  -3   2  18       13.73        8.85     16.28 o
  -2   2  18      102.61      100.73     15.59 o
  -1   2  18      153.02      152.19     16.94 o
   0   2  18       20.90       22.30     15.57 o
   1   2  18       45.70       75.85     20.88 o
   2   2  18        0.88        8.79     11.92 o
   3   2  18        3.18       -5.55     14.78 o
   4   2  18      110.46      125.64     23.39 o
   5   2  18       83.99      105.32     28.05 o
   6   2  18       37.35       47.79     25.30 o
   7   2  18        2.12       11.33     26.53 o
   8   2  18        0.76      -15.07     29.89 o
 -12   3  18        0.40       90.56     73.72 o
 -11   3  18       28.73       94.40     38.90 o
 -10   3  18       13.39      -11.58     32.51 o
  -9   3  18       96.64      122.74     42.88 o
  -8   3  18       77.21       46.12     29.34 o
  -7   3  18        8.84       24.17     28.18 o
  -6   3  18        0.05       -2.96     23.93 o
  -5   3  18        6.95       -2.15     17.74 o
  -4   3  18        1.50       -8.37     20.94 o
  -3   3  18        0.00      -11.69     14.16 o
  -2   3  18       61.93       51.07     19.32 o
  -1   3  18      134.29      155.03     25.66 o
   0   3  18        1.13       -5.75     15.91 o
   1   3  18        0.03       -8.45     18.40 o
   2   3  18      235.87      176.64     28.05 o
   3   3  18        9.19        9.45     24.59 o
   4   3  18        0.16       30.83     27.76 o
   5   3  18       43.31       27.21     23.86 o
   6   3  18       26.83       15.76     35.50 o
   7   3  18       55.13       31.98     44.23 o
   8   3  18       33.19       16.85     37.68 o
 -11   4  18      166.74      212.96     61.08 o
 -10   4  18       50.43       12.68     38.44 o
  -9   4  18       65.79       90.28     34.68 o
  -8   4  18       12.01      -19.70     48.44 o
  -7   4  18        2.85       15.73     22.23 o
  -6   4  18        6.68        8.17     24.25 o
  -5   4  18        0.07      -15.46     23.49 o
  -4   4  18      190.16      199.37     23.22 o
  -3   4  18        0.09        6.57     14.46 o
  -2   4  18       72.68       69.11     16.64 o
  -1   4  18       31.15       23.05     15.05 o
   0   4  18       37.15       24.82     23.93 o
   1   4  18       27.79       36.38     19.63 o
   2   4  18        1.65      -10.68     25.85 o
   3   4  18       30.19      108.69     35.65 o
   4   4  18       12.83       37.49     37.14 o
   5   4  18       23.73        6.51     31.17 o
   6   4  18       42.53       70.29     34.91 o
   7   4  18       43.62       94.99     43.76 o
  -9   5  18      207.26      292.42     44.60 o
  -8   5  18        5.91        4.60     22.48 o
  -7   5  18       40.68       12.14     22.19 o
  -6   5  18        0.90       -3.71     23.45 o
  -5   5  18       22.04       39.35     21.94 o
  -4   5  18      260.35      273.11     34.09 o
  -3   5  18       30.93        8.29     19.12 o
  -2   5  18        6.44       -0.73     20.02 o
  -1   5  18       37.61       24.00     22.53 o
   0   5  18      121.14      101.10     31.59 o
   1   5  18       62.04       20.64     71.61 o
   2   5  18        1.32        3.16     31.59 o
   3   5  18       12.21        6.22     29.22 o
   4   5  18      293.74      325.45     49.42 o
   5   5  18       54.05       38.05     32.31 o
  -8   6  18      198.02      210.78     40.88 o
  -7   6  18      170.09      125.54     29.88 o
  -6   6  18       16.63       -6.37     20.80 o
  -5   6  18       68.92       46.44     22.13 o
  -4   6  18      234.73      279.80     28.90 o
  -3   6  18        2.55       18.48     17.19 o
  -2   6  18        2.76      -31.92     39.14 o
  -1   6  18       17.19        0.22     27.83 o
   0   6  18        0.04      -10.75     28.33 o
   1   6  18       32.88       34.98     32.65 o
   2   6  18        7.05       16.94     33.87 o
   3   6  18       50.33       79.70     37.43 o
   4   6  18        4.28      -61.08     63.18 o
  -4   7  18       23.57       36.21     43.18 o
  -3   7  18       22.48       79.03     35.80 o
  -2   7  18        1.16       14.74     40.02 o
  -1   7  18       87.88       29.49     44.23 o
   0   7  18        2.24       -6.32     42.12 o
 -11   0  19      270.30      328.56     75.82 o
  -9   0  19      523.79      463.35     73.72 o
  -7   0  19      203.86      101.10     61.08 o
  -5   0  19       20.60       37.48     31.86 o
  -3   0  19      126.93      133.62     37.91 o
  -1   0  19       79.54       63.18     38.72 o
   1   0  19      156.95      124.26     50.55 o
   3   0  19       11.96        2.81     20.72 o
   5   0  19      439.44      391.19     44.39 o
   7   0  19       80.51       70.37     32.82 o
 -11   1  19      110.32      186.05     47.57 o
 -10   1  19        4.98      -19.60     34.68 o
  -9   1  19       66.50       13.25     30.50 o
  -8   1  19        2.88       16.38     26.68 o
  -7   1  19       17.73       37.46     34.41 o
  -6   1  19      270.66      333.79     29.13 o
  -5   1  19        5.94        7.54     28.27 o
  -4   1  19       70.75       79.88     24.40 o
  -3   1  19      194.69      180.83     24.93 o
  -2   1  19        7.30       19.65     18.63 o
  -1   1  19      108.77      122.53     22.49 o
   0   1  19        1.47       -1.23     24.94 o
   1   1  19       22.78       10.13     25.22 o
   2   1  19      144.17      116.66     23.03 o
   3   1  19      263.09      276.31     28.43 o
   4   1  19       64.08       75.72     26.11 o
   5   1  19       13.57       18.75     29.24 o
   6   1  19       15.49        7.20     20.09 o
   7   1  19       20.88       -2.44     22.11 o
 -11   2  19       56.44       31.59     48.44 o
 -10   2  19      158.87      162.98     44.38 o
  -9   2  19       13.14       33.39     30.29 o
  -8   2  19       51.34       53.27     34.75 o
  -7   2  19        9.80      -41.40     88.46 o
  -6   2  19        7.38       35.30     20.74 o
  -5   2  19       15.01      -20.44     19.64 o
  -4   2  19       42.66       68.90     23.39 o
  -3   2  19       59.03       50.62     22.03 o
  -2   2  19       36.47       45.25     20.55 o
  -1   2  19      105.02       80.10     21.40 o
   0   2  19        7.44        1.50     19.64 o
   1   2  19        8.40        8.38     17.45 o
   2   2  19      173.53      132.86     23.67 o
   3   2  19      208.04      232.11     30.68 o
   4   2  19       37.47       25.78     29.90 o
   5   2  19       58.59       22.88     26.71 o
   6   2  19        1.13      -12.23     26.82 o
   7   2  19       25.01       25.16     29.05 o
 -10   3  19       28.24       75.82     32.36 o
  -9   3  19       55.73       29.49     33.70 o
  -8   3  19        0.41      -31.11     34.75 o
  -7   3  19       19.40       31.79     25.30 o
  -6   3  19        1.02       -3.66     26.76 o
  -5   3  19       81.73       76.53     23.71 o
  -4   3  19        0.11      -31.45     20.97 o
  -3   3  19       20.01        5.16     24.62 o
  -2   3  19       21.70       16.35     19.87 o
  -1   3  19        0.72       -1.33     14.02 o
   0   3  19       39.99       34.24     24.08 o
   1   3  19       61.06       69.26     24.08 o
   2   3  19       22.81       39.91     22.31 o
   3   3  19       10.41       -8.67     26.88 o
   4   3  19       11.46       -8.97     27.43 o
   5   3  19       32.88      -12.75     27.83 o
   6   3  19        0.00      -22.73     39.28 o
  -9   4  19       56.72       26.33     30.85 o
  -8   4  19       13.43       27.78     26.90 o
  -7   4  19       61.30       49.15     25.16 o
  -6   4  19      179.69      218.75     28.58 o
  -5   4  19        0.20       16.85     20.44 o
  -4   4  19      115.32      103.19     21.74 o
  -3   4  19      199.47      227.84     24.64 o
  -2   4  19        3.69       13.20     18.88 o
  -1   4  19        6.25      -21.08     19.24 o
   0   4  19       80.88       92.67     46.34 o
   1   4  19      169.60      187.17     66.34 o
   2   4  19      151.38      134.75     34.25 o
   3   4  19      100.73       85.25     46.36 o
   4   4  19        6.64       14.46     31.17 o
   5   4  19       53.47       51.08     84.25 o
  -8   5  19        2.35       37.91     37.14 o
  -7   5  19      163.77      122.37     29.05 o
  -6   5  19       20.21       34.05     25.59 o
  -5   5  19        1.19       23.55     21.20 o
  -4   5  19        2.69       -4.70     22.41 o
  -3   5  19       34.93       60.91     23.44 o
  -2   5  19       20.12        3.17     19.42 o
  -1   5  19       63.31       28.38     26.46 o
   0   5  19       38.04       64.12     52.65 o
   1   5  19        8.74       35.52     26.10 o
   2   5  19       24.50       29.26     34.09 o
   3   5  19      174.08      194.43     40.44 o
  -4   6  19      429.35      491.07     52.10 o
  -3   6  19      176.04      238.46     35.40 o
  -2   6  19       18.75       -2.71     30.33 o
  -1   6  19        8.86      -31.59     40.02 o
   0   6  19      101.60      107.41     56.87 o
  -8   0  20       22.64       56.87     69.50 o
  -6   0  20       63.06       65.05     31.99 o
  -4   0  20        5.01       37.91     31.27 o
  -2   0  20        2.11       26.33     31.27 o
   0   0  20       28.79       77.93     52.65 o
   2   0  20      116.65       82.14     52.65 o
   4   0  20      230.55      326.45     71.61 o
  -9   1  20        2.56      -34.97     35.80 o
  -8   1  20      118.51      135.67     62.13 o
  -7   1  20      164.35      161.77     26.37 o
  -6   1  20       12.58      -12.68     24.09 o
  -5   1  20       26.80       34.17     23.13 o
  -4   1  20       74.20       91.45     25.81 o
  -3   1  20      146.22      134.49     23.20 o
  -2   1  20       29.02       -3.57     21.05 o
  -1   1  20        7.16       26.69     25.09 o
   0   1  20        9.41       23.80     31.99 o
   1   1  20      136.58      157.96     38.72 o
   2   1  20       16.65       13.69     31.27 o
   3   1  20        3.06        0.24     31.99 o
   4   1  20        1.65       12.47     38.38 o
   5   1  20       28.39        7.03     39.44 o
  -9   2  20       13.54        2.11     48.44 o
  -8   2  20       59.44      104.81     37.95 o
  -7   2  20        8.94       30.69     25.23 o
  -6   2  20        9.47        1.96     20.66 o
  -5   2  20        1.20       -0.20     20.81 o
  -4   2  20        4.21       -3.02     24.62 o
  -3   2  20       12.55       44.13     20.49 o
  -2   2  20       38.05       24.21     21.80 o
  -1   2  20        0.00       17.96     21.99 o
   0   2  20       30.64       13.89     30.85 o
   1   2  20       43.84       30.54     32.66 o
   2   2  20       12.19       57.92     34.25 o
   3   2  20        5.69      -25.19     36.28 o
   4   2  20       16.15       -9.52     34.16 o
   5   2  20        2.62       29.18     45.88 o
  -8   3  20        9.30       28.96     27.79 o
  -7   3  20       30.27       35.23     22.51 o
  -6   3  20       47.80       59.29     26.84 o
  -5   3  20        1.25        0.84     20.82 o
  -4   3  20        8.17      -23.78     19.42 o
  -3   3  20      208.38      219.85     26.99 o
  -2   3  20       33.15       58.22     24.33 o
  -1   3  20        4.65       25.76     27.19 o
   0   3  20       55.55       48.44     32.76 o
   1   3  20        1.63       13.44     36.86 o
   2   3  20       15.14       44.23     52.65 o
   3   3  20       84.38      202.19     86.35 o
   4   3  20       57.39       61.08     61.08 o
  -7   4  20      229.07      251.06     36.77 o
  -6   4  20        5.98        7.55     24.27 o
  -5   4  20        0.10       28.13     23.86 o
  -4   4  20        0.00      -18.63     22.74 o
  -3   4  20        6.17       -7.08     27.92 o
  -2   4  20       23.09        3.88     24.06 o
  -1   4  20       50.15       98.99     54.76 o
   0   4  20       12.96       -8.42     48.44 o
   1   4  20       91.67       77.93     54.76 o
   2   4  20      114.99      157.96     61.08 o
  -4   5  20       58.97       43.15     51.60 o
  -3   5  20        3.55       -8.13     25.30 o
  -2   5  20        5.93      -38.40     34.97 o
  -1   5  20      211.53      385.43     77.93 o
  -7   0  21      105.26      136.71     41.62 o
  -5   0  21       60.41       93.56     36.88 o
  -3   0  21        0.00      -20.44     55.81 o
  -1   0  21      160.82      182.73     57.92 o
   1   0  21       13.15       25.27     75.82 o
   3   0  21       35.44       18.96     58.97 o
  -7   1  21        0.00       -3.02     29.28 o
  -6   1  21        3.64      -19.12     26.91 o
  -5   1  21       58.43       54.95     24.44 o
  -4   1  21        0.81       -1.43     34.66 o
  -3   1  21       27.37       15.02     23.25 o
  -2   1  21        0.75       10.28     25.44 o
  -1   1  21       24.17       16.48     24.24 o
   0   1  21        3.78       -8.42     32.76 o
   1   1  21       13.65      -51.91     40.12 o
   2   1  21       76.43       13.08     70.56 o
   3   1  21        4.39       -5.15     44.80 o
  -7   2  21       24.10       37.91     38.38 o
  -6   2  21       88.36      111.37     34.48 o
  -5   2  21       13.88      -20.54     22.46 o
  -4   2  21        5.85       -2.75     23.87 o
  -3   2  21        5.93       28.40     22.73 o
  -2   2  21       38.10       52.94     24.42 o
  -1   2  21        8.44       25.34     29.28 o
   0   2  21       12.62       19.94     33.29 o
   1   2  21       34.89        4.98     48.88 o
   2   2  21       36.62      -11.67     35.37 o
  -5   3  21        2.92       12.14     29.93 o
  -4   3  21        6.34       23.14     29.96 o
  -3   3  21       79.29       74.70     29.36 o
  -2   3  21       30.33       11.67     26.50 o
  -1   3  21       11.09       63.18     54.76 o
   0   3  21        2.44       98.99     58.97 o
 
